# Supplementary material for: Amelioration of drought effects in wheat and cucumber by the combined application of super absorbent polymer and potential biofertilizer
Source: PeerJ. 2019 Jan 9;7:e6073. doi: 10.7717/peerj.6073 (PMC6330032; doi:10.7717/peerj.6073)
Supplement: Data S1 [file peerj-07-6073-s001.zip]

Archive with 10 entries (9 files):
- raw data/
- raw data/raw data-activities of enzyme.xlsx
- raw data/raw data-chlorophyll content.xlsx
- raw data/raw data-physiological data.xlsx
- raw data/raw data-q-PCR.xls
- raw data/raw data-qrt-PCR-cucumber.xlsx
- raw data/raw data-qrt-PCR-wheat.xlsx
- raw data/raw data-raw data-Proline concentration.xlsx
- raw data/raw data-seed germination rate.xlsx
- raw data/raw data-Total soluble sugar concentration.xlsx
