# Supplementary material for: Amelioration of drought effects in wheat and cucumber by the combined application of super absorbent polymer and potential biofertilizer
Source: PeerJ. 2019 Jan 9;7:e6073. doi: 10.7717/peerj.6073 (PMC6330032; doi:10.7717/peerj.6073)
Supplement: Data S1 [file peerj-07-6073-s001.zip › raw data/raw data-activities of enzyme.xlsx]

## Sheet: standard curve of urease
PPM
0	0
0.0002	0.042
0.0004	0.076
0.0006	0.126
0.0008	0.172
0.001	0.211

## Sheet: urease
		wheat	od578	control	od578				cucumber	od578	control	od578
1	18P		0.418	0.014	0.404	0.00190242	0.396338	0.456167		0.704	0.126	0.578	0.00271714	0.566071	0.527377
1	18P		0.572	0.046	0.526	0.00247366	0.515346			0.781	0.134	0.647	0.00304022	0.633379
1	18P		0.537	0.071	0.466	0.00219272	0.456817			0.484	0.094	0.39	0.00183687	0.382681
2	56P		0.468	0.022	0.446	0.00209908	0.437308	0.438934		0.681	0.147	0.534	0.00251112	0.52315	0.468848
2	56P		0.415	0.013	0.402	0.00189306	0.394387			0.514	0.053	0.461	0.00216931	0.45194
2	56P		0.503	0.008	0.495	0.00232851	0.485106			0.481	0.041	0.44	0.00207098	0.431455
3	P		0.346	0.06	0.286	0.00134991	0.281231	0.332931		0.422	0.031	0.391	0.00184155	0.383656	0.405767
3	P		0.405	0.041	0.364	0.00171513	0.357318			0.606	0.043	0.563	0.00264691	0.551439
3	P		0.392	0.025	0.367	0.00172918	0.360245			0.371	0.084	0.287	0.00135459	0.282206
4	18		0.281	0.013	0.268	0.00126563	0.263672	0.228555		0.323	0.014	0.309	0.0014576	0.303667	0.383982
4	18		0.216	0.005	0.211	0.000998736	0.20807			0.541	0.075	0.466	0.00219272	0.456817
4	18		0.243	0.026	0.217	0.00102683	0.213923			0.426	0.027	0.399	0.00187901	0.39146
5	56		0.285	0.006	0.279	0.00131713	0.274403	0.359595		0.503	0.039	0.464	0.00218336	0.454866	0.427553
5	56		0.349	0.009	0.34	0.00160275	0.333907			0.347	0.006	0.341	0.00160744	0.334882
5	56		0.492	0.012	0.48	0.00225828	0.470474			0.611	0.108	0.503	0.00236597	0.49291
6	CK		0.336	0.021	0.315	0.0014857	0.30952	0.193438		0.425	0.092	0.333	0.00156998	0.327079	0.348214
6	CK		0.114	0.018	0.096	0.000460271	0.0958897			0.399	0.073	0.326	0.0015372	0.32025
6	CK		0.207	0.03	0.177	0.000839537	0.174904			0.476	0.071	0.405	0.0019071	0.397313

## Sheet: standard of sucrose
0	0
0.008	0.082
0.012	0.127
0.015	0.174
0.02	0.236
0.03	0.374

## Sheet: sucrose
		wheat	od508				cucumber	od508
1	18P		0.422	0.0345293	0.287744	0.393581	0.464	0.0378632	0.315526	0.347057
1	18P		0.719	0.0581045	0.484204		0.377	0.0309573	0.257977
1	18P		0.605	0.0490554	0.408795		0.694	0.05612	0.467667
2	56P		0.557	0.0452453	0.377044	0.3486	0.752	0.0607239	0.506033	0.444074
2	56P		0.394	0.0323067	0.269223		0.614	0.0497698	0.414748
2	56P		0.591	0.0479441	0.399534		0.609	0.0493729	0.411441
3	P		0.391	0.0320686	0.267238	0.255773	0.418	0.0342118	0.285098	0.282893
3	P		0.306	0.0253215	0.211012		0.457	0.0373075	0.310896
3	P		0.424	0.034688	0.289067		0.369	0.0303223	0.252686
4	18		0.441	0.0360375	0.300312	0.297225	0.481	0.0392126	0.326771	0.297887
4	18		0.417	0.0341324	0.284437		0.503	0.0409589	0.341324
4	18		0.451	0.0368312	0.306927		0.328	0.0270678	0.225565
5	56		0.572	0.0464359	0.386966	0.274073	0.386	0.0316717	0.263931	0.29921
5	56		0.307	0.0254009	0.211674		0.434	0.0354818	0.295682
5	56		0.325	0.0268297	0.22358		0.498	0.040562	0.338017
6	CK		0.418	0.0342118	0.285098	0.252906	0.424	0.034688	0.289067	0.28157
6	CK		0.307	0.0254009	0.211674		0.317	0.0261946	0.218289
6	CK		0.383	0.0314336	0.261946		0.497	0.0404826	0.337355

## Sheet: standard curve of alkaline phos
0.0002	0.348
0.0006	0.417
0.001	0.487
0.0014	0.548
0.0018	0.604
0.0022	0.672
0.0026	0.724

## Sheet: alkaline phosphate
	wheat	OD660	10	408			24h		cucumber	OD660	10	408		24h
18P	1	0.574	5.74	0.034566	14.1029	13.5822	0.587623		1	0.603	6.03	0.0364167	14.858	0.619084	0.465394
18P	1	0.487	4.87	0.029014	11.8377		0.493239		1	0.467	4.67	0.0277377	11.317	0.471541
18P	1	0.601	6.01	0.0362891	14.8059		0.616914		1	0.314	3.14	0.0179738	7.33332	0.305555
56P	2	0.507	5.07	0.0302904	12.3585	13.1135	0.514936		2	0.605	6.05	0.0365444	14.9101	0.621254	0.479135
56P	2	0.684	6.84	0.0415858	16.967		0.706959		2	0.314	3.14	0.0179738	7.33332	0.305555
56P	2	0.417	4.17	0.0245469	10.0151		0.417297		2	0.503	5.03	0.0300351	12.2543	0.510597
P	3	0.48	4.8	0.0285673	11.6555	13.3218	0.485645		3	0.397	3.97	0.0232706	9.4944	0.3956	0.457438
P	3	0.601	6.01	0.0362891	14.8059		0.616914		3	0.494	4.94	0.0294608	12.02	0.500833
P	3	0.551	5.51	0.0330983	13.5041		0.562671		3	0.471	4.71	0.027993	11.4211	0.475881
18	4	0.473	4.73	0.0281206	11.4732	13.4694	0.47805		4	0.458	4.58	0.0271634	11.0827	0.461777	0.441888
18	4	0.684	6.84	0.0415858	16.967		0.706959		4	0.343	3.43	0.0198245	8.0884	0.337017
18	4	0.492	4.92	0.0293331	11.9679		0.498663		4	0.518	5.18	0.0309923	12.6449	0.52687
56	5	0.498	4.98	0.029716	12.1241	12.5234	0.505172		5	0.561	5.61	0.0337364	13.7645	0.573519	0.430316
56	5	0.504	5.04	0.0300989	12.2804		0.511682		5	0.307	3.07	0.0175271	7.15107	0.297961
56	5	0.538	5.38	0.0322687	13.1656		0.548567		5	0.419	4.19	0.0246745	10.0672	0.419467
CK	6	0.461	4.61	0.0273548	11.1608	12.6622	0.465032		6	0.505	5.05	0.0301627	12.3064	0.512766	0.450567
CK	6	0.614	6.14	0.0371187	15.1444		0.631018		6	0.431	4.31	0.0254403	10.3797	0.432486
CK	6	0.481	4.81	0.0286311	11.6815		0.486729		6	0.407	4.07	0.0239087	9.75477	0.406449

## Sheet: standard curve of acid phosphat
0.0002	0.245
0.0006	0.314
0.001	0.397
0.0014	0.451
0.0018	0.539
0.0022	0.601
0.0026	0.679

## Sheet: acid phosphate
	wheat	OD660					24h			cucumber	OD660
18P	1	0.708	0.708	0.00277167	1.13084	1.03574	0.0471184	0.0431557		1	0.477	0.477	0.00148962	0.607766	0.652299	0.0253236	0.0271791
18P	1	0.649	0.649	0.00244422	0.997243		0.0415518			1	0.501	0.501	0.00162282	0.662111		0.027588
18P	1	0.641	0.641	0.00239982	0.979128		0.040797			1	0.512	0.512	0.00168387	0.68702		0.0286258
56P	2	0.794	0.794	0.00324897	1.32558	1.08027	0.0552325	0.0450113		2	0.612	0.612	0.00223887	0.91346	0.671169	0.0380608	0.0279654
56P	2	0.571	0.571	0.00201132	0.820619		0.0341925			2	0.391	0.391	0.00101232	0.413027		0.0172095
56P	2	0.692	0.692	0.00268287	1.09461		0.0456088			2	0.512	0.512	0.00168387	0.68702		0.0286258
P	3	0.565	0.565	0.00197802	0.807033	1.00253	0.0336264	0.0417719		3	0.468	0.468	0.00143967	0.587386	0.636448	0.0244744	0.0265187
P	3	0.794	0.794	0.00324897	1.32558		0.0552325			3	0.51	0.51	0.00167277	0.682491		0.0284371
P	3	0.595	0.595	0.00214452	0.874965		0.0364569			3	0.491	0.491	0.00156732	0.639467		0.0266445
18	4	0.614	0.614	0.00224997	0.917989	1.05687	0.0382495	0.0440363		4	0.335	0.335	0.000701521	0.28622	0.631919	0.0119259	0.02633
18	4	0.686	0.686	0.00264957	1.08103		0.0450427			4	0.587	0.587	0.00210012	0.85685		0.0357021
18	4	0.726	0.726	0.00287157	1.1716		0.0488167			4	0.541	0.541	0.00184482	0.752687		0.031362
56	5	0.599	0.599	0.00216672	0.884023	0.934594	0.0368343	0.0389414		5	0.501	0.501	0.00162282	0.662111	0.637203	0.027588	0.0265501
56	5	0.697	0.697	0.00271062	1.10593		0.0460806			5	0.358	0.358	0.000829171	0.338302		0.0140959
56	5	0.568	0.568	0.00199467	0.813826		0.0339094			5	0.611	0.611	0.00223332	0.911195		0.0379665
CK	6	0.533	0.533	0.00180042	0.734572	0.997998	0.0306072	0.0415832		6	0.563	0.563	0.00196692	0.802504	0.616068	0.0334377	0.0256695
CK	6	0.711	0.711	0.00278832	1.13764		0.0474015			6	0.494	0.494	0.00158397	0.64626		0.0269275
CK	6	0.704	0.704	0.00274947	1.12178		0.046741			6	0.385	0.385	0.000979021	0.399441		0.0166434

## Sheet: standard curve of catalase
0	0
3.59	0.132
7.18	0.243
10.77	0.342
14.36	0.451
17.95	0.564
21.45	0.675

## Sheet: catalase
		wheat	OD485	20		5-fold	6h		cucumber	OD485	20		5-fold	6h
	18P	1	0.543	10.86	351.084	1755.42	292.57	0.29257	1	0.395	7.9	255.291	1276.46	212.743	0.212743
	18P	1	0.585	11.7	378.269	1891.34	315.224	0.315224	1	0.36	7.2	232.638	1163.19	193.865	0.193865
	18P	1	0.483	9.66	312.249	1561.25	260.208	0.260208	1	0.428	8.56	276.65	1383.25	230.542	0.230542
	56P	2	0.502	10.04	324.547	1622.73	270.456	0.270456	2	0.378	7.56	244.288	1221.44	203.573	0.203573
	56P	2	0.459	9.18	296.715	1483.58	247.263	0.247263	2	0.5	10	323.252	1616.26	269.377	0.269377
	56P	2	0.429	8.58	277.298	1386.49	231.081	0.231081	2	0.444	8.88	287.006	1435.03	239.172	0.239172
	P	3	0.391	7.82	252.702	1263.51	210.585	0.210585	3	0.281	5.62	181.505	907.524	151.254	0.151254
	P	3	0.423	8.46	273.414	1367.07	227.845	0.227845	3	0.427	8.54	276.003	1380.02	230.003	0.230003
	P	3	0.296	5.92	191.214	956.068	159.345	0.159345	3	0.299	5.98	193.155	965.777	160.963	0.160963
	18	4	0.42	8.4	271.472	1357.36	226.227	0.226227	4	0.334	6.68	215.809	1079.05	179.841	0.179841
	18	4	0.452	9.04	292.184	1460.92	243.487	0.243487	4	0.371	7.42	239.757	1198.79	199.798	0.199798
	18	4	0.39	7.8	252.055	1260.28	210.046	0.210046	4	0.273	5.46	176.327	881.634	146.939	0.146939
	56	5	0.403	8.06	260.469	1302.35	217.058	0.217058	5	0.395	7.9	255.291	1276.46	212.743	0.212743
	56	5	0.389	7.78	251.408	1257.04	209.506	0.209506	5	0.298	5.96	192.508	962.54	160.423	0.160423
	56	5	0.435	8.7	281.181	1405.91	234.318	0.234318	5	0.349	6.98	225.518	1127.59	187.931	0.187931
	CK	6	0.28	5.6	180.858	904.288	150.715	0.150715	6	0.227	4.54	146.553	732.767	122.128	0.122128
	CK	6	0.346	6.92	223.576	1117.88	186.313	0.186313	6	0.301	6.02	194.45	972.249	162.042	0.162042
	CK	6	0.4	8	258.528	1292.64	215.44	0.21544	6	0.353	7.06	228.107	1140.53	190.089	0.190089
