# Supplementary material for: Amelioration of drought effects in wheat and cucumber by the combined application of super absorbent polymer and potential biofertilizer
Source: PeerJ. 2019 Jan 9;7:e6073. doi: 10.7717/peerj.6073 (PMC6330032; doi:10.7717/peerj.6073)
Supplement: Data S1 [file peerj-07-6073-s001.zip › raw data/raw data-chlorophyll content.xlsx]

## Sheet: spad
		spad of wheat	spad of cucumber
1	18P	61.4	48.9
1	18P	56.8	43.7
1	18P	58.7	46.3
2	56P	59.3	46.4
2	56P	57.1	44.3
2	56P	54.4	44.5
3	P	58.4	44.8
3	P	50.7	41.2
3	P	53.9	40.4
4	18	56.6	45.2
4	18	55.7	41.3
4	18	49.3	37.3
5	56	52.6	38.2
5	56	50.1	42.6
5	56	56.2	41.3
6	CK	53.7	43.3
6	CK	50.9	37.6
6	CK	49.2	40.1
