# Supplementary material for: Amelioration of drought effects in wheat and cucumber by the combined application of super absorbent polymer and potential biofertilizer
Source: PeerJ. 2019 Jan 9;7:e6073. doi: 10.7717/peerj.6073 (PMC6330032; doi:10.7717/peerj.6073)
Supplement: Data S1 [file peerj-07-6073-s001.zip › raw data/raw data-physiological data.xlsx]

## Sheet: wheat
		shoot length	root length	fresh weight of shoot	fresh weight of root	dry weigth of shoot	dry weight of root
1	18P	37.25	29.46	1.0733	0.3826	0.2201	0.1367
1	18P	32.28	25.12	1.6099	0.3243	0.1543	0.1216
1	18P	41.15	23.31	0.8762	0.3635	0.1314	0.0893
2	56P	31.65	26.72	0.9383	0.4492	0.1701	0.1198
2	56P	40.54	23.26	1.4985	0.4298	0.1104	0.1165
2	56P	34.38	26.24	0.8819	0.3135	0.1335	0.1075
3	P	33.31	22.16	0.8047	0.1775	0.1168	0.0678
3	P	30.92	18.49	0.9227	0.3065	0.1319	0.0915
3	P	30.19	16.97	1.0568	0.2263	0.0974	0.0804
4	18	33.38	22.63	1.239	0.2102	0.1446	0.0524
4	18	31.66	23.04	0.5963	0.1732	0.1014	0.0807
4	18	26.34	15.92	0.8153	0.3017	0.0672	0.0842
5	56	30.84	18.62	0.7803	0.1945	0.1057	0.0482
5	56	28.72	20.74	0.5655	0.2763	0.1268	0.0648
5	56	28.06	17.85	0.8435	0.1738	0.0841	0.0871
6	CK	30.13	20.23	0.6844	0.1979	0.0789	0.0622
6	CK	33.15	18.58	0.5172	0.1696	0.0766	0.0514
6	CK	23.04	15.92	0.7024	0.2161	0.0914	0.0798

## Sheet: cucumber
		shoot length	root length	fresh weight of shoot	fresh weight of root	dry weigth of shoot	dry weight of root
1	18P	17.52	20.45	4.5356	0.4069	0.46	0.1225
1	18P	16.43	23.86	4.2149	0.5146	0.4188	0.1221
1	18P	24.51	25.41	4.0217	0.3785	0.3415	0.0968
2	56P	18.32	25.57	4.1145	0.3897	0.492	0.1311
2	56P	21.35	22.94	5.1151	0.4213	0.3978	0.1289
2	56P	22.18	26.73	4.2894	0.3569	0.4442	0.1015
3	P	18.35	24.43	3.6123	0.3463	0.3895	0.0743
3	P	20.86	20.14	2.9517	0.3105	0.28751	0.1174
3	P	16.74	23.75	3.3169	0.3082	0.2713	0.1092
4	18	17.63	17.02	2.8538	0.1517	0.2941	0.0677
4	18	18.14	19.74	3.0894	0.2716	0.3043	0.0814
4	18	16.92	14.27	2.6819	0.2149	0.2143	0.0743
5	56	18.07	17.84	3.1087	0.2582	0.3237	0.0601
5	56	21.31	19.01	3.3078	0.2399	0.2715	0.0734
5	56	15.83	16.25	2.9173	0.1874	0.2791	0.1071
6	CK	15.96	16.88	2.7188	0.1557	0.3184	0.0733
6	CK	15.07	17.83	2.6549	0.1497	0.2341	0.0615
6	CK	10.81	15.19	2.4917	0.1183	0.2375	0.0694
