# Supplementary material for: Amelioration of drought effects in wheat and cucumber by the combined application of super absorbent polymer and potential biofertilizer
Source: PeerJ. 2019 Jan 9;7:e6073. doi: 10.7717/peerj.6073 (PMC6330032; doi:10.7717/peerj.6073)
Supplement: Data S1 [file peerj-07-6073-s001.zip › raw data/raw data-q-PCR.xls]

## Sheet: 1-18的标曲
Block Type
Chemistry
Experiment File Name
Experiment Run End Time
Instrument Type
Passive Reference
											1
Well	Cт
A1	5.63167	5.81121	5.63167	5.71458
A2	5.92784		5.79101
A3	5.91952		5.72107
A4	5.86142
A5	5.79101
A6	5.72107
A7	5.82595						copy/ul	LOG	CT
A8	24.7212						6462400000	9.81039	5.81121
A9	24.7549						646240000	8.81039	6.81074
A10	24.6676						64624000	7.81039	10.1201
A11	24.7416						646240	5.81039	16.5232
A12	24.7759						64624	4.81039	20.0872
B1	6.90742	6.81074
B2	6.90122
B3	6.80617
B4	6.74445
B5	6.81479
B6	6.75122
B7	6.74991
B8	16.6012
B9	16.5885
B10	16.6363
B11	16.6411
B12	16.7315
C1	10.0794	10.1201
C2	10.3461
C3	10.3073
C4	10.0496
C5	10.0005
C6	10.0068
C7	10.0509
C8	25.5824
C9	25.3969
C10	25.3168
C11	25.3714
C12	25.5302
D1	16.5846	16.5232
D2	16.4927
D3	16.4565
D4	16.5869
D5	16.5449
D6	16.5813
D7	16.4157
D8	26.7668
D9	26.8105
D10	26.6607
D11	26.7978
D12	26.7753
E1	20.2657	20.0872
E2	20.0246
E3	20.0499
E4	20.0789
E5	20.01
E6	20.0365
E7	20.1449
E8	19.0078
E9	18.9564
E10	18.8664
E11	18.8528
E12	19.1462
F1	25.426
F2	25.3657
F3	25.38
F4	25.3519
F5	25.1872
F6	25.3126
F7	25.3186
F8	25.3419
F9	25.1337
F10	25.2896
F11	25.1717
F12	25.4173
G1	17.1481
G2	17.0863
G3	16.9856
G4	17.0988
G5	17.089
G6	17.0367
G7	16.9973
G8	17.0755
G9	17.0658
G10	17.1555
G11	17.0949
G12	17.0384
H1	16.7923
H2	16.7737
H3	16.7812
H4	16.7481
H5	16.7085
H6	16.8021
H7	16.7593
H8	16.9058
H9	16.7483
H10	16.8796
H11	17.0629
H12	16.8668
Analysis Type
Endogenous Control
RQ Min/Max Confidence Level
Reference Sample

## Sheet: 56的标曲
Block Type
Chemistry
Experiment File Name
Experiment Run End Time
Instrument Type
Passive Reference
				copy/ul	LOG	CT
Well				1248000000	9.09621	12.237
A1	12.8931	12.237		124800000	8.09621	16.8094
A2	11.9137			12480000	7.09621	21.4506
A3	11.9043			1248000	6.09621	25.9257
B1	16.9125	16.8094		124800	5.09621	29.6837
B2	16.7084			1248	3.09621	38.95
B3	16.8072
C1	21.485	21.4506
C2	21.4079
C3	21.459
D1	25.9163	25.9257
D2	25.8761
D3	25.9847
E1	29.6699	29.6837
E2	29.6832
E3	29.6978
F1	38.9709	38.95
F2	38.9007
F3	38.9783
Analysis Type
Endogenous Control
RQ Min/Max Confidence Level
Reference Sample

## Sheet: wheat
	14D	LOG	COPY/UL	Concentration of DNA	copy/ng Gdna		19D	LOG	COPY/UL	Concentration of DNA	copy/ng Gdna		24D	LOG	COPY/UL	Concentration of DNA	copy/ng Gdna		29D	LOG	COPY/UL	Concentration of DNA	copy/ng Gdna		34D	LOG	COPY/UL	Concentration of DNA	copy/ng Gdna		39D	LOG	COPY/UL	Concentration of DNA	copy/ng Gdna		44D	LOG	COPY/UL	Concentration of DNA	copy/ng Gdna
BJ-18	23.7212	3.67423	4723.13	40.3	117.199	123.867	23.5012	3.74097	5507.76	36.8	149.667	142.224	23.6124	3.70724	5096.14	35.9	141.954	140.028	23.7668	3.6604	4575.12	37.4	122.329	124.239	24.1078	3.55692	3605.14	40.2	89.68	96.1195	25.3419	3.18245	1522.13	43.7	34.8314	37.0812	26.0755	2.95985	911.704	46.7	19.5226	19.3436
	23.7549	3.66402	4613.41	40.3	114.477		23.5885	3.7145	5182.03	36.8	140.816		23.6369	3.69982	5009.83	35.9	139.55		23.8105	3.64715	4437.59	37.4	118.652		23.9564	3.60285	4007.3	40.2	99.684		25.1337	3.24563	1760.47	43.7	40.2854		26.0658	2.9628	917.908	46.7	19.6554
	23.4676	3.7512	5638.94	40.3	139.924		23.6363	3.69999	5011.79	36.8	136.19		23.6468	3.6968	4975.09	35.9	138.582		23.6607	3.69258	4926.95	37.4	131.737		23.9664	3.59984	3979.57	40.2	98.9944		25.2896	3.19831	1578.74	43.7	36.1268		26.1255	2.94469	880.423	46.7	18.8527
BJ-18 +SAP	23.4916	3.7439	5544.96	46.6	118.99	121.178	22.8411	3.94128	8735.25	58.1	150.349	157.697	21.9714	4.20517	16038.8	95.6	167.769	173.11	22.7978	3.95441	9003.46	34.3	262.492	264.444	22.4528	4.05911	11458.2	59.3	193.224	184.223	24.1717	3.53754	3447.79	30.6	112.673	109.789	24.6949	3.37878	2392.09	32.4	73.8301	68.4787
	23.4759	3.74866	5606.08	46.6	120.302		22.7315	3.97455	9430.89	58.1	162.322		21.9302	4.21769	16507.7	95.6	172.675		22.7053	3.98248	9604.68	34.3	280.02		22.5462	4.03077	10734.1	59.3	181.014		24.4173	3.46301	2904.11	30.6	94.9056		24.7384	3.36557	2320.45	32.4	71.6188
	23.4298	3.76265	5789.59	46.6	124.24		22.7483	3.96944	9320.46	58.1	160.421		21.8796	4.23303	17101.5	95.6	178.886		22.8629	3.93466	8603.2	34.3	250.822		22.5668	4.02452	10580.9	59.3	178.431		24.0603	3.57133	3726.72	30.6	121.788		24.9921	3.28861	1943.59	32.4	59.9874
56	36.1352	3.72314	5286.21	22.9	230.839	198.926	36.1472	3.72042	5253.11	24.3	216.177	214.504	34.4962	4.09406	12418.1	62.4	199.009	200.157	36.3141	3.68264	4815.54	25.3	190.337	180.739	35.3318	3.90496	8034.55	62.8	127.939	130.302	37.9704	3.30782	2031.5	46	44.1631	48.6371	39.8558	2.88114	760.563	43.3	17.565	17.2163
	36.375	3.66886	4665.07	22.9	203.715		36.165	3.71639	5204.68	24.3	214.184		34.4594	4.10237	12658.2	62.4	202.856		36.5272	3.63442	4309.46	25.3	170.334		35.2991	3.91235	8172.47	62.8	130.135		37.9026	3.32317	2104.6	46	45.7521		39.8824	2.87512	750.095	43.3	17.3232
	36.8121	3.56995	3714.92	22.9	162.223		36.1743	3.71429	5179.55	24.3	213.15		34.5001	4.09318	12393.1	62.4	198.608		36.4049	3.66211	4593.11	25.3	181.546		35.2597	3.92126	8341.84	62.8	132.832		37.5148	3.41092	2575.82	46	55.9962		39.9458	2.86078	725.737	43.3	16.7607
L-56 +SAP	35.4498	3.87824	7555.03	35.5	212.818	210.232	36.3016	3.68548	4847.07	20.7	234.158	236.582	35.639	3.83543	6845.86	26.7	256.399	254.442	36.0808	3.73544	5438.03	22.9	237.469	237.692	36.6677	3.60263	4005.21	22.4	178.804	182.938	36.5293	3.63396	4304.82	30.1	143.017	140.361	38.5055	3.18673	1537.19	28.2	54.5103	61.9421
	35.4636	3.87513	7501.27	35.5	211.303		36.3015	3.68551	4847.41	20.7	234.175		35.6638	3.82982	6758.05	26.7	253.11		36.1064	3.72966	5366.12	22.9	234.328		36.5952	3.61905	4159.56	22.4	185.695		36.591	3.61998	4168.52	30.1	138.489		38.0936	3.27995	1905.23	28.2	67.5615
	35.507	3.8653	7333.39	35.5	206.574		36.243	3.69873	4997.25	20.7	241.413		35.6584	3.83103	6776.92	26.7	253.817		36.0503	3.74235	5525.29	22.9	241.279		36.6095	3.61581	4128.68	22.4	184.316		36.576	3.62338	4201.29	30.1	139.578		38.2049	3.25476	1797.88	28.2	63.7545

## Sheet: cucumber
	14D	LOG value	COPY/UL	Concentration of DNA	copy/ng Gdna		19D	LOG value	COPY/UL	Concentration of DNA	copy/ng Gdna		24D	LOG value	COPY/UL	Concentration of DNA	copy/ng Gdna		29D	LOG value	COPY/UL	Concentration of DNA	copy/ng Gdna		34D	LOG value	COPY/UL	Concentration of DNA	copy/ng Gdna		39D	LOG value	COPY/UL	Concentration of DNA	copy/ng Gdna		44D	LOG value	COPY/UL	Concentration of DNA	copy/ng Gdna
BJ-18	23.9033	3.61897	4158.83	39.7	104.756	110.698	23.7941	3.65212	4488.69	34.8	128.985	129.106	23.2211	3.82599	6698.76	49.7	134.784	127.196	23.1695	3.84164	6944.53	53.3	130.291	116.275	25.6087	3.10151	1263.31	13.4	94.2765	83.5879	25.9908	2.98556	967.307	20.3	47.6506	53.8457	27.2182	2.61311	410.31	38.1	10.7693	9.69077
	23.8157	3.64556	4421.35	39.7	111.369		23.8221	3.64362	4401.68	34.8	126.485		23.2873	3.80588	6395.63	49.7	128.685		23.2137	3.82822	6733.22	53.3	126.327		25.8437	3.0302	1072.01	13.4	80.0004		25.6341	3.0938	1241.08	20.3	61.1368		27.4221	2.55125	355.835	38.1	9.33951
	23.7578	3.66313	4603.98	39.7	115.969		23.7627	3.66165	4588.32	34.8	131.848		23.41	3.76868	5870.51	49.7	118.119		23.6643	3.69149	4914.63	53.3	92.2069		25.908	3.01069	1024.93	13.4	76.487		25.8453	3.02972	1070.82	20.3	52.7498		27.4809	2.5334	341.51	38.1	8.96351
BJ-18 +SAP	23.8775	3.62679	4234.39	36.8	115.065	116.4	23.9537	3.60368	4014.99	29.1	137.972	154.765	23.0439	3.87975	7581.34	48	157.945	161.7	23.6001	3.71099	5140.35	29.2	176.039	187.953	22.8006	3.95358	8986.29	58.1	154.669	158.735	25.0023	3.28549	1929.71	19.7	97.9547	94.4927	25.1878	3.2292	1695.14	34.7	48.8512	53.9933
	23.9062	3.61808	4150.32	36.8	112.78		23.7054	3.67903	4775.59	29.1	164.109		22.9556	3.90653	8063.58	48	167.991		23.4293	3.76282	5791.83	29.2	198.35		22.5925	4.01672	10392.5	58.1	178.873		25.1349	3.24526	1758.99	19.7	89.2887		24.9942	3.28796	1940.7	34.7	55.9278
	23.8014	3.6499	4465.82	36.8	121.354		23.722	3.67398	4720.43	29.1	162.214		23.0329	3.88309	7639.93	48	159.165		23.4948	3.74292	5532.48	29.2	189.469		22.9162	3.91849	8288.72	58.1	142.663		25.0277	3.2778	1895.82	19.7	96.2347		24.962	3.29773	1984.87	34.7	57.2008
56	35.9189	3.77209	5916.89	28.6	206.884	183.987	37.0887	3.50735	3216.27	16.3	197.317	195.236	36.645	3.60776	4052.89	24.4	166.102	156.674	37.2403	3.47304	2971.96	19.6	151.631	144.492	37.281	3.46383	2909.58	29.7	97.9656	99.7989	38.9229	3.09227	1236.72	28.6	43.242	45.1455	39.9583	2.85794	721.006	40.2	17.9355	18.4458
	36.156	3.71843	5229.19	28.6	182.839		37.144	3.49483	3124.85	16.3	191.709		36.865	3.55798	3613.92	24.4	148.111		37.2776	3.4646	2914.71	19.6	148.71		37.6039	3.39076	2459.02	29.7	82.7952		38.6133	3.16233	1453.21	28.6	50.8116		39.8971	2.8718	744.384	40.2	18.517
	36.3854	3.66652	4639.98	28.6	162.237		37.0949	3.50596	3205.94	16.3	196.683		36.7678	3.57998	3801.71	24.4	155.808		37.4899	3.41655	2609.48	19.6	133.137		36.9136	3.54697	3523.48	29.7	118.636		39.0072	3.07319	1183.55	28.6	41.3828		39.8593	2.88034	759.177	40.2	18.885
L-56 +SAP	36.7499	3.58402	3837.26	17.4	220.532	213.091	36.3716	3.66963	4673.34	19.9	234.841	240.92	35.6968	3.82234	6642.69	20.8	319.36	317.179	35.4534	3.87743	7541.09	22.7	332.207	331.714	34.2748	4.14416	13936.8	55.4	251.566	240.931	37.9023	3.32323	2104.9	18.6	113.167	113.463	37.7428	3.35933	2287.32	28.4	80.5394	74.9426
	36.8335	3.5651	3673.7	17.4	211.132		36.287	3.68878	4884.08	19.9	245.431		35.6972	3.82225	6641.26	20.8	319.291		35.4828	3.87079	7426.53	22.7	327.16		34.5556	4.0806	12039.3	55.4	217.317		38.0778	3.28351	1920.94	18.6	103.276		37.9386	3.31501	2065.43	28.4	72.7266
	36.8658	3.5578	3612.4	17.4	207.609		36.3102	3.68354	4825.48	19.9	242.486		35.7361	3.81345	6507.99	20.8	312.884		35.4329	3.88208	7622.12	22.7	335.776		34.257	4.14819	14066.7	55.4	253.911		37.7277	3.36275	2305.4	18.6	123.946		37.9696	3.308	2032.35	28.4	71.5617
