# Supplementary material for: Amelioration of drought effects in wheat and cucumber by the combined application of super absorbent polymer and potential biofertilizer
Source: PeerJ. 2019 Jan 9;7:e6073. doi: 10.7717/peerj.6073 (PMC6330032; doi:10.7717/peerj.6073)
Supplement: Data S1 [file peerj-07-6073-s001.zip › raw data/raw data-qrt-PCR-cucumber.xlsx]

## Sheet: apx
Actin			Actin			Actin
CK	CUCUMBER-18Papx		CK	CUCUMBER-18Papx		CK	CUCUMBER-18Papx
30.1164	29.4815		29.2691	28.0022		28.8751	28.2604
30.3251	29.5012		29.6906	28.3307		29.0145	28.0229
30.279	29.6488		29.7945	27.8073		29.2052	28.1518
APX			APX			APX
CK	CUCUMBER-18Papx		CK	CUCUMBER-18Papx		CK	CUCUMBER-18Papx
30.9359	32.9221		30.0196	31.0049		31.0541	32.8022
30.9334	32.254		30.279	31.4224		31.2642	32.9966
30.9175	32.5996		30.001	31.0381		31.247	33.0038
0.819483	3.44066		0.750467	3.0027		2.17903	4.54172
0.608284	2.75281		0.588431	3.09176		2.24978	4.97373
0.638544	2.95086		0.206414	3.23073		2.0418	4.85197
0.68877	3.04811		0.515104	3.1084		2.15687	4.78914
0.91338	0.148456		0.849471	0.178303		0.984759	0.191464
1.05737	0.239146		0.950443	0.167629		0.93763	0.141919
1.03543	0.20847		1.23858	0.152235		1.08302	0.154416
1.00206	0.198691		1.01283	0.166056		1.0018	0.1626
Actin			Actin			Actin
CK	CUCUMBER-18apx		CK	CUCUMBER-18apx		CK	CUCUMBER-18apx
30.1164	30.0188		29.2691	29.4144		28.8751	28.3029
30.3251	30.1738		29.6906	29.4936		29.0145	28.0196
30.279	30.2185		29.7945	29.9413		29.2052	28.7604
APX			APX			APX
CK	CUCUMBER-18apx		CK	CUCUMBER-18apx		CK	CUCUMBER-18apx
30.9359	31.2381		30.0196	31.0524		31.0541	31.6012
30.9334	31.0011		30.279	31.0576		31.2642	30.2853
30.9175	30.9657		30.001	30.6007		31.247	30.7182
0.819483	1.21934		0.750467	1.63806		2.17903	3.29829
0.608284	0.827226		0.588431	1.56401		2.24978	2.26574
0.638544	0.747187		0.206414	0.659444		2.0418	1.95783
0.68877	0.931252		0.515104	1.28717		2.15687	2.50729
0.91338	0.692279		0.849471	0.459153		0.984759	0.453312
1.05737	0.908491		0.950443	0.483333		0.93763	0.927312
1.03543	0.960318		1.23858	0.904794		1.08302	1.14793
1.00206	0.853696		1.01283	0.61576		1.0018	0.842852
Actin			Actin			Actin
CK	CUCUMBER-56Papx		CK	CUCUMBER-56Papx		CK	CUCUMBER-56Papx
30.1164	27.9812		29.2691	29.0059		28.8751	28.2896
30.3251	27.8784		29.6906	29.7008		29.0145	28.279
30.279	27.1253		29.7945	29.0046		29.2052	28.3055
APX			APX			APX
CK	CUCUMBER-56Papx		CK	CUCUMBER-56Papx		CK	CUCUMBER-56Papx
30.9359	31.9249		30.0196	32.6118		31.0541	33.724
30.9334	31.4976		30.279	33.024		31.2642	33.7569
30.9175	31.8733		30.001	33.1011		31.247	33.5239
0.819483	3.94369		0.750467	3.60589		2.17903	5.43439
0.608284	3.61912		0.588431	3.3232		2.24978	5.47795
0.638544	4.74804		0.206414	4.09653		2.0418	5.21841
0.68877	4.10362		0.515104	3.67521		2.15687	5.37692
0.91338	0.104755		0.849471	0.117376		0.984759	0.103126
1.05737	0.131183		0.950443	0.142784		0.93763	0.100059
1.03543	0.0599842		1.23858	0.0835378		1.08302	0.11978
1.00206	0.0986404		1.01283	0.114566		1.0018	0.107655
Actin			Actin			Actin
CK	CUCUMBER-56apx		CK	CUCUMBER-56apx		CK	CUCUMBER-56apx
30.1164	30.489		29.2691	29.0426		28.8751	28.6358
30.3251	30.3092		29.6906	29.4281		29.0145	28.001
30.279	30.2877		29.7945	29.3371		29.2052	29.2545
APX			APX			APX
CK	CUCUMBER-56apx		CK	CUCUMBER-56apx		CK	CUCUMBER-56apx
30.9359	31.5871		30.0196	31.0779		31.0541	31.281
30.9334	30.9688		30.279	30.5053		31.2642	31.0582
30.9175	30.9402		30.001	30.2655		31.247	32.0621
0.819483	1.0981		0.750467	2.03533		2.17903	2.64523
0.608284	0.659607		0.588431	1.07719		2.24978	3.05727
0.638544	0.652557		0.206414	0.928414		2.0418	2.80759
0.68877	0.803421		0.515104	1.34698		2.15687	2.8367
0.91338	0.752974		0.849471	0.348631		0.984759	0.712835
1.05737	1.02042		0.950443	0.677324		0.93763	0.535736
1.03543	1.02542		1.23858	0.750899		1.08302	0.636963
1.00206	0.932938		1.01283	0.592285		1.0018	0.628512
Actin			Actin			Actin
CK	CUCUMBER-Papx		CK	CUCUMBER-Papx		CK	CUCUMBER-Papx
30.1164	29.2511		29.2691	28.9884		28.8751	27.6891
30.3251	29.3853		29.6906	29.0082		29.0145	28.0255
30.279	29.7863		29.7945	28.7625		29.2052	27.468
APX			APX			APX
CK	CUCUMBER-Papx		CK	CUCUMBER-Papx		CK	CUCUMBER-Papx
30.9359	31.7034		30.0196	31.0118		31.0541	31.3458
30.9334	31.6826		30.279	30.7807		31.2642	31.2769
30.9175	30.9352		30.001	31.021		31.247	31.087
0.819483	2.4523		0.750467	2.02339		2.17903	3.6567
0.608284	2.2973		0.588431	1.77242		2.24978	3.25138
0.638544	1.14882		0.206414	2.25849		2.04181	3.61898
0.68877	1.96614		0.515104	2.0181		2.15687	3.50902
0.91338	0.294527		0.849471	0.351528		0.984759	0.353595
1.05737	0.327932		0.950443	0.418321		0.93763	0.468296
1.03543	0.726964		1.23858	0.298667		1.08302	0.362961
1.00206	0.449808		1.01283	0.356172		1.0018	0.394951

## Sheet: cat
Actin			Actin			Actin
CK	WHEAT-18Pcat		CK	WHEAT-18Pcat		CK	WHEAT-18Pcat
31.2271	29.1945		31.2586	29.0091		32.6354	31.0523
30.6663	29.1989		31.6808	29.0078		32.6695	30.6985
30.942	29.3485		31.3742	29.0021		32.6574	30.6252
cat			cat			cat
CK	WHEAT-18Pcat		CK	WHEAT-18Pcat		CK	WHEAT-18Pcat
22.9302	23.9126		22.9247	23.9096		22.7166	23.8082
22.7285	23.9004		22.9693	23.9658		22.6799	23.8759
22.7477	23.857		22.769	23.8801		22.9132	23.9019
-8.29698	-5.28189		-8.33391	-5.09952		-9.91885	-7.2441
-7.93784	-5.29853		-8.71147	-5.04198		-9.98959	-6.82255
-8.19435	-5.49155		-8.60522	-5.12193		-9.74418	-6.72336
-8.14306	-5.35732		-8.5502	-5.08781		-9.88421	-6.93
1.11259	0.137626		0.860777	0.0914624		1.02431	0.160416
0.867409	0.139223		1.11827	0.0878862		1.07578	0.11977
1.03619	0.159153		1.03887	0.0928942		0.907503	0.111812
1.0054	0.145334		1.00597	0.0907476		1.00253	0.130666
Actin			Actin			Actin
CK	WHEAT-18cat		CK	WHEAT-18cat		CK	WHEAT-18cat
31.2271	29.4651		31.2586	30.0895		32.6354	31.0272
30.6663	29.4028		31.6808	30.7914		32.6695	31.3534
30.942	29.5488		31.3742	30.1311		32.6574	30.8454
cat			cat			cat
CK	WHEAT-18cat		CK	WHEAT-18cat		CK	WHEAT-18cat
22.9302	21.4363		22.9247	22.6268		22.7166	21.9154
22.7285	21.8902		22.9693	22.4375		22.6799	21.9024
22.7477	21.8439		22.769	22.56		22.9132	21.9266
-8.29698	-8.02888		-8.33391	-7.46275		-9.91885	-9.11178
-7.93784	-7.51254		-8.71147	-8.35391		-9.98959	-9.45097
-8.19435	-7.70483		-8.60522	-7.57117		-9.74418	-8.91881
-8.14306	-7.74875		-8.5502	-7.79594		-9.88421	-9.16052
1.11259	0.923908		0.860777	0.470591		1.02431	0.585433
0.867409	0.645942		1.11827	0.872793		1.07578	0.740597
1.03619	0.738042		1.03887	0.50732		0.907503	0.512137
1.0054	0.769298		1.00597	0.616901		1.00253	0.612722
Actin			Actin			Actin
CK	WHEAT-56Pcat		CK	WHEAT-56Pcat		CK	WHEAT-56Pcat
31.2271	27.4012		31.2586	28.0111		32.6354	28.8736
30.6663	27.245		31.6808	28.293		32.6695	28.6447
30.942	27.4015		31.3742	28.185		32.6574	29.0092
cat			cat			cat
CK	WHEAT-56Pcat		CK	WHEAT-56Pcat		CK	WHEAT-56Pcat
22.9302	23.1201		22.9247	23.125		22.7166	23.1359
22.7285	23.1959		22.9693	23.2941		22.6799	23.0316
22.7477	22.8375		22.769	23.1953		22.9132	23.0089
-8.29698	-4.2811		-8.33391	-4.88615		-9.91885	-5.73771
-7.93784	-4.04907		-8.71147	-4.99892		-9.98959	-5.61308
-8.19435	-4.56401		-8.60522	-4.98971		-9.74418	-6.00022
-8.14306	-4.29806		-8.5502	-4.95826		-9.88421	-5.78367
1.11259	0.0687756		0.860777	0.078888		1.02431	0.056465
0.867409	0.0585581		1.11827	0.0853017		1.07578	0.0517919
1.03619	0.0836759		1.03887	0.0847588		0.907503	0.0677337
1.0054	0.0703365		1.00597	0.0829828		1.00253	0.0586635
Actin			Actin			Actin
CK	WHEAT-56cat		CK	WHEAT-56cat		CK	WHEAT-56cat
31.2271	28.4962		31.2586	28.583		32.6354	29.5388
30.6663	28.3682		31.6808	28.0175		32.6695	29.5827
30.942	28.5811		31.3742	28.0502		32.6574	29.6078
cat			cat			cat
CK	WHEAT-56cat		CK	WHEAT-56cat		CK	WHEAT-56cat
22.9302	20.6103		22.9247	19.9066		22.7166	20.0014
22.7285	20.6376		22.9693	20.2894		22.6799	20.1256
22.7477	20.6773		22.769	20.1893		22.9132	20.2075
-8.29698	-7.88591		-8.33391	-8.67633		-9.91885	-9.53749
-7.93784	-7.73061		-8.71147	-7.72812		-9.98959	-9.45708
-8.19435	-7.9038		-8.60522	-7.86089		-9.74418	-9.40028
-8.14306	-7.84011		-8.5502	-8.08844		-9.88421	-9.46495
1.11259	0.836743		0.860777	1.09136		1.02431	0.78637
0.867409	0.751348		1.11827	0.565625		1.07578	0.743741
1.03619	0.847181		1.03887	0.620148		0.907503	0.715028
1.0054	0.811757		1.00597	0.759044		1.00253	0.748379
Actin			Actin			Actin
CK	WHEAT-Pcat		CK	WHEAT-Pcat		CK	WHEAT-Pcat
31.2271	29.7054		31.2586	29.8092		32.6354	30.8467
30.6663	29.3405		31.6808	29.5035		32.6695	31.551
30.942	29.9571		31.3742	29.9606		32.6574	31.6988
cat			cat			cat
CK	WHEAT-Pcat		CK	WHEAT-Pcat		CK	WHEAT-Pcat
22.9302	22.9672		22.9247	22.9019		22.7166	22.8209
22.7285	22.9053		22.9693	22.6108		22.6799	22.811
22.7477	22.8551		22.769	22.3002		22.9132	22.9094
-8.29698	-6.73816		-8.33391	-6.90723		-9.91885	-8.02588
-7.93784	-6.43517		-8.71147	-6.89277		-9.98959	-8.73997
-8.19435	-7.10204		-8.60522	-7.66042		-9.74418	-8.78941
-8.14306	-6.75845		-8.5502	-7.15347		-9.88421	-8.51842
1.11259	0.377644		0.860777	0.320197		1.02431	0.275796
0.867409	0.306108		1.11827	0.317003		1.07578	0.452428
1.03619	0.485983		1.03887	0.539695		0.907503	0.4682
1.0054	0.389912		1.00597	0.392298		1.00253	0.398808

## Sheet: nac
Actin			Actin			Actin
CK	WHEAT-18Pnac		CK	WHEAT-18Pnac		CK	WHEAT-18Pnac
27.9022	26.9302		27.6334	28.0133		27.3359	27.8376
27.9337	27.3062		27.6614	28.1089		27.409	27.9191
28.2195	27.7502		27.993	28.3948		27.6553	27.9956
nac			nac			nac
CK	WHEAT-18Pnac		CK	WHEAT-18Pnac		CK	WHEAT-18Pnac
27.3993	27.2873		26.7377	27.9683		26.4139	27.325
27.1717	27.5656		27.0612	28.0741		26.423	27.7085
27.0967	27.7151		27.1242	28.6219		26.931	28.0847
-0.502897	0.357069		-0.895671	-0.0449445		-0.92198	-0.512557
-0.762071	0.259458		-0.600169	-0.0347744		-0.986088	-0.210682
-1.12287	-0.0350465		-0.868792	0.227117		-0.724277	0.0890659
-0.795947	0.193827		-0.788211	0.0491327		-0.877448	-0.211391
0.816175	0.449684		1.07157	0.59419		1.09129	0.821658
0.976793	0.481162		0.873102	0.590017		1.14087	0.666527
1.25434	0.590128		1.05179	0.49207		0.951536	0.541483
1.01577	0.506991		0.99882	0.558759		1.06123	0.676556
Actin			Actin			Actin
CK	WHEAT-18nac		CK	WHEAT-18nac		CK	WHEAT-18nac
28.7595	26.9397		29.1281	27.1518		28.2018	26.8759
28.8417	27.3818		29.2648	27.63		28.3677	27.3152
29.347	27.5284		29.4743	27.8688		28.4936	27.7011
nac			nac			nac
CK	WHEAT-18nac		CK	WHEAT-18nac		CK	WHEAT-18nac
28.0873	26.3264		28.3447	26.5649		27.33	26.1161
28.1172	26.8129		28.464	27.1958		27.5726	26.9292
28.3233	26.8224		28.6251	27.2771		27.7386	27.4125
-0.672181	-0.613305		-0.783472	-0.586993		-0.871824	-0.759836
-0.724479	-0.568967		-0.800801	-0.434259		-0.795173	-0.386002
-1.02373	-0.70599		-0.849197	-0.591735		-0.754965	-0.288545
-0.806798	-0.62942		-0.811157	-0.537662		-0.807321	-0.478128
0.917789	0.881088		0.99139	0.865164		1.054	0.97528
0.951669	0.854421		1.00337	0.778253		0.999464	0.752652
1.17104	0.939551		1.0376	0.868013		0.971993	0.703488
1.0135	0.891687		1.01079	0.837143		1.00849	0.810474
Actin			Actin			Actin
CK	WHEAT-56Pnac		CK	WHEAT-56Pnac		CK	WHEAT-56Pnac
27.1269	27.2225		27.0685	27.2516		28.2104	26.9539
27.1435	27.5049		27.5424	27.774		28.3192	27.4747
27.2746	27.6783		27.7059	27.8559		28.3342	27.9621
nac			nac			nac
CK	WHEAT-56Pnac		CK	WHEAT-56Pnac		CK	WHEAT-56Pnac
26.2489	28.4197		26.2626	28.8478		27.2664	28.1549
26.4078	28.8963		26.6594	28.9539		27.4848	28.6315
26.5541	28.9556		26.9362	29.0122		27.9994	28.7319
-0.877985	1.19718		-0.805936	1.59624		-0.943947	1.20105
-0.73577	1.39138		-0.883	1.17993		-0.834422	1.15673
-0.720573	1.27721		-0.769646	1.15639		-0.334766	0.769839
-0.778109	1.28859		-0.819527	1.31085		-0.704378	1.04254
1.05851	0.251195		1.00695	0.190494		1.10803	0.25052
0.959146	0.219558		1.0622	0.254216		1.02703	0.258336
0.949096	0.237638		0.981935	0.258398		0.726391	0.337794
0.988918	0.23613		1.01703	0.234369		0.953817	0.282217
Actin			Actin			Actin
CK	WHEAT-56nac		CK	WHEAT-56nac		CK	WHEAT-56nac
26.3406	26.6933		26.6088	26.6513		27.8687	26.9574
26.6594	26.8374		26.6577	26.8533		27.8206	27.1541
26.7414	26.9391		26.6946	26.9716		27.9178	27.2335
nac			nac			nac
CK	WHEAT-56nac		CK	WHEAT-56nac		CK	WHEAT-56nac
25.6124	26.2841		25.7496	26.2588		26.9026	26.5656
25.8264	26.3998		25.8089	26.2738		27.0567	26.849
25.9103	26.6339		25.925	26.4409		27.0866	26.9341
-0.728262	-0.409196		-0.859134	-0.392426		-0.966089	-0.39181
-0.832951	-0.437574		-0.848846	-0.579464		-0.763948	-0.305065
-0.831017	-0.305157		-0.769655	-0.530696		-0.831239	-0.299438
-0.79741	-0.383976		-0.825878	-0.500862		-0.853759	-0.332104
0.954168	0.76485		1.04477	0.756011		1.12517	0.755688
1.02598	0.780044		1.03735	0.860661		0.978064	0.71159
1.02461	0.711635		0.98194	0.832054		1.02476	0.70882
1.00158	0.752176		1.02135	0.816242		1.04267	0.725366
Actin			Actin			Actin
CK	WHEAT-Pnac		CK	WHEAT-Pnac		CK	WHEAT-Pnac
26.8573	26.8794		27.3187	27.4565		27.6256	27.5674
26.9693	26.8887		27.6285	27.5446		27.7398	27.8385
27.4636	26.853		27.886	27.8258		27.7947	27.9067
nac			nac			nac
CK	WHEAT-Pnac		CK	WHEAT-Pnac		CK	WHEAT-Pnac
25.9867	26.5503		26.3787	27.296		26.7021	27.0129
26.2161	26.7804		26.7154	27.3921		26.7257	27.2335
26.4105	26.7756		26.9733	27.5846		26.952	27.45
-0.870605	-0.329146		-0.940015	-0.160501		-0.923511	-0.554533
-0.753199	-0.108317		-0.913079	-0.152454		-1.01402	-0.605027
-1.0531	-0.077444		-0.912679	-0.241183		-0.842754	-0.456675
-0.8923	-0.171636		-0.921924	-0.184712		-0.926761	-0.538745
1.05311	0.723567		1.10502	0.643742		1.09245	0.845916
0.970804	0.620873		1.08458	0.640161		1.16318	0.876047
1.19511	0.607728		1.08428	0.680768		1.03298	0.79044
1.07301	0.650723		1.09129	0.65489		1.0962	0.837468

## Sheet: lea
Actin			Actin			Actin
CK	WHEAT-18Plea		CK	WHEAT-18Plea		CK	WHEAT-18Plea
27.9022	28.095		27.6334	29.5366		27.3359	28.7205
27.9337	28.6799		27.6614	29.0212		27.409	28.7843
28.2195	28.8569		27.993	29.0465		27.6553	29.0407
lea			lea			lea
CK	WHEAT-18Plea		CK	WHEAT-18Plea		CK	WHEAT-18Plea
27.3993	29.0449		26.7377	30.8694		26.4139	30.1788
27.1717	29.6606		27.0612	30.9914		26.423	30.2227
27.0967	29.8155		27.1242	31.1026		26.931	30.2535
-0.502897	0.949981		-0.895671	1.33287		-0.92198	1.45831
-0.762071	0.980659		-0.600169	1.97015		-0.986088	1.43839
-1.12287	0.958604		-0.868792	2.0561		-0.724277	1.21279
-0.795947	0.963081		-0.788211	1.78637		-0.877448	1.36983
0.816175	0.298142		1.07157	0.228645		1.09129	0.209605
0.976793	0.291869		0.873102	0.147001		1.14087	0.212519
1.25434	0.296365		1.05179	0.1385		0.951536	0.24849
1.01577	0.295459		0.99882	0.171382		1.06123	0.223538
Actin			Actin			Actin
CK	WHEAT-18lea		CK	WHEAT-18lea		CK	WHEAT-18lea
28.7595	27.0352		29.1281	27.2481		28.2018	27.6684
28.8417	27.0433		29.2648	27.5208		28.3677	27.7149
29.347	27.0958		29.4743	27.5837		28.4936	27.779
lea			lea			lea
CK	WHEAT-18lea		CK	WHEAT-18lea		CK	WHEAT-18lea
28.0873	26.6176		28.3447	26.5813		27.33	27.1851
28.1172	26.7496		28.464	26.8864		27.5726	27.3035
28.3233	26.9719		28.6251	27.082		27.7386	27.3354
-0.672181	-0.417543		-0.783472	-0.666831		-0.871824	-0.483283
-0.724479	-0.293671		-0.800801	-0.634391		-0.795173	-0.411474
-1.02373	-0.123932		-0.849197	-0.501735		-0.754965	-0.443636
-0.806798	-0.278382		-0.811157	-0.600986		-0.807321	-0.446131
0.917789	0.769288		0.99139	0.914392		1.054	0.805153
0.951669	0.705992		1.00337	0.89406		0.999464	0.766059
1.17104	0.62763		1.0376	0.815517		0.971993	0.783328
1.0135	0.70097		1.01079	0.874656		1.00849	0.784847
Actin			Actin			Actin
CK	WHEAT-56Plea		CK	WHEAT-56Plea		CK	WHEAT-56Plea
27.1269	29.272		27.0685	28.4638		28.2104	28.2205
27.1435	29.691		27.5424	28.8374		28.3192	28.4511
27.2746	29.8923		27.7059	28.9526		28.3342	28.7534
lea			lea			lea
CK	WHEAT-56Plea		CK	WHEAT-56Plea		CK	WHEAT-56Plea
26.2489	31.0195		26.2626	31.3124		27.2664	29.8233
26.4078	31.9916		26.6594	31.4633		27.4848	30.4117
26.5541	32.8077		26.9362	31.8958		27.9994	30.9487
-0.877985	1.74746		-0.805936	2.8486		-0.943947	1.60283
-0.73577	2.30059		-0.883	2.62587		-0.834422	1.96054
-0.720573	2.9154		-0.769646	2.94317		-0.334766	2.1953
-0.778109	2.32115		-0.819527	2.80588		-0.704378	1.91955
1.05851	0.171537		1.00695	0.0799614		1.10803	0.189626
0.959146	0.116909		1.0622	0.0933103		1.02703	0.147984
0.949096	0.076344		0.981935	0.0748883		0.726391	0.125761
0.988918	0.121597		1.01703	0.08272		0.953817	0.154457
Actin			Actin			Actin
CK	WHEAT-56lea		CK	WHEAT-56lea		CK	WHEAT-56lea
26.3406	26.0993		26.6088	27.6067		27.8687	27.2142
26.6594	26.6764		26.6577	27.8644		27.8206	27.5926
26.7414	27.0764		26.6946	27.8974		27.9178	27.6919
lea			lea			lea
CK	WHEAT-56lea		CK	WHEAT-56lea		CK	WHEAT-56lea
25.6124	25.3503		25.7496	27.0753		26.9026	26.8287
25.8264	25.9603		25.8089	27.2182		27.0567	26.8668
25.9103	26.4092		25.925	27.3033		27.0866	27.5033
-0.728262	-0.748977		-0.859134	-0.531354		-0.966089	-0.385484
-0.832951	-0.716117		-0.848846	-0.646276		-0.763948	-0.725793
-0.831017	-0.667239		-0.769655	-0.594061		-0.831239	-0.188598
-0.79741	-0.710778		-0.825878	-0.590563		-0.853759	-0.433291
0.954168	0.967967		1.04477	0.832433		1.12517	0.752382
1.02598	0.946169		1.03735	0.901456		0.978064	0.952536
1.02461	0.91465		0.98194	0.869413		1.02476	0.656402
1.00158	0.942929		1.02135	0.867767		1.04267	0.787106
Actin			Actin			Actin
CK	WHEAT-Plea		CK	WHEAT-Plea		CK	WHEAT-Plea
26.8573	26.9609		27.3187	27.8305		27.6256	27.5789
26.9693	27.3691		27.6285	27.8893		27.7398	27.7996
27.4636	27.8977		27.886	27.9823		27.7947	27.8396
lea			lea			lea
CK	WHEAT-Plea		CK	WHEAT-Plea		CK	WHEAT-Plea
25.9867	27.0721		26.3787	27.8031		26.7021	27.5288
26.2161	27.1376		26.7154	27.9414		26.7257	27.62
26.4105	27.889		26.9733	28.1954		26.952	27.7897
-0.870605	0.111208		-0.940015	-0.027405		-0.923511	-0.0501346
-0.753199	-0.231552		-0.913079	0.0521053		-1.01402	-0.179656
-1.0531	-0.00867421		-0.912679	0.213042		-0.842754	-0.0498978
-0.8923	-0.0430061		-0.921924	0.0792473		-0.926761	-0.0932294
1.05311	0.533235		1.10502	0.58701		1.09245	0.596332
0.970804	0.676239		1.08458	0.555534		1.16318	0.652346
1.19511	0.579438		1.08428	0.496894		1.03298	0.596234
1.07301	0.596304		1.09129	0.54648		1.0962	0.614971

## Sheet: acs
Actin			Actin			Actin
CK	WHEAT-18Pacs		CK	WHEAT-18Pacs		CK	WHEAT-18Pacs
27.9022	29.2403		27.6334	30.2404		27.3359	30.0528
27.9337	29.967		27.6614	30.2577		27.409	30.1255
28.2195	30.2687		27.993	30.3211		27.6553	30.2193
acs			acs			acs
CK	WHEAT-18Pacs		CK	WHEAT-18Pacs		CK	WHEAT-18Pacs
27.3993	29.9118		26.7377	30.9963		26.4139	30.7172
27.1717	30.0855		27.0612	31.1982		26.423	30.8515
27.0967	30.4941		27.1242	31.2075		26.931	31.5442
-0.502897	0.671548		-0.895671	0.755925		-0.92198	0.664324
-0.762071	0.118427		-0.600169	0.940417		-0.986088	0.726026
-1.12287	0.225373		-0.868792	0.886349		-0.724277	1.32489
-0.795947	0.338449		-0.788211	0.860897		-0.877448	0.90508
0.816175	0.36161		1.07157	0.341067		1.09129	0.363425
0.976793	0.530574		0.873102	0.300125		1.14087	0.348209
1.25434	0.492665		1.05179	0.311586		0.951536	0.229913
1.01577	0.461616		0.99882	0.317593		1.06123	0.313849
Actin			Actin			Actin
CK	WHEAT-18acs		CK	WHEAT-18acs		CK	WHEAT-18acs
28.7595	26.7104		29.1281	27.5848		28.2018	27.2556
28.8417	26.741		29.2648	27.7436		28.3677	27.5233
29.347	27.1365		29.4743	27.8386		28.4936	27.5685
acs			acs			acs
CK	WHEAT-18acs		CK	WHEAT-18acs		CK	WHEAT-18acs
28.0873	26.092		28.3447	27.094		27.33	26.6539
28.1172	26.328		28.464	27.1996		27.5726	26.7604
28.3233	26.4248		28.6251	27.2169		27.7386	26.9277
-0.672181	-0.618379		-0.783472	-0.49087		-0.871824	-0.601688
-0.724479	-0.41293		-0.800801	-0.54404		-0.795173	-0.762927
-1.02373	-0.711605		-0.849197	-0.621726		-0.754965	-0.640785
-0.806798	-0.580971		-0.811157	-0.552212		-0.807321	-0.668467
0.917789	0.884192		0.99139	0.809399		1.054	0.874021
0.951669	0.766832		1.00337	0.839786		0.999464	0.977372
1.17104	0.943215		1.0376	0.886246		0.971993	0.898032
1.0135	0.864746		1.01079	0.845143		1.00849	0.916475
Actin			Actin			Actin
CK	WHEAT-56Pacs		CK	WHEAT-56Pacs		CK	WHEAT-56Pacs
27.1269	30.0246		27.0685	27.2677		28.2104	27.3855
27.1435	30.1093		27.5424	27.4589		28.3192	27.589
27.2746	30.1712		27.7059	27.3908		28.3342	27.6415
acs			acs			acs
CK	WHEAT-56Pacs		CK	WHEAT-56Pacs		CK	WHEAT-56Pacs
26.2489	32.6001		26.2626	30.2027		27.2664	30.0453
26.4078	32.7447		26.6594	30.4857		27.4848	30.3355
26.5541	32.9819		26.9362	30.7728		27.9994	30.8961
-0.877985	2.57544		-0.805936	2.93495		-0.943947	2.65986
-0.73577	2.63546		-0.883	3.02684		-0.834422	2.74652
-0.720573	2.81073		-0.769646	3.38203		-0.334766	3.25467
-0.778109	2.67387		-0.819527	3.11461		-0.704378	2.88702
1.05851	0.0966301		1.00695	0.0753162		1.10803	0.0911378
0.959146	0.0926921		1.0622	0.0706686		1.02703	0.0858247
0.949096	0.0820887		0.981935	0.0552463		0.726391	0.060345
0.988918	0.0904703		1.01703	0.067077		0.953817	0.0791025
Actin			Actin			Actin
CK	WHEAT-56acs		CK	WHEAT-56acs		CK	WHEAT-56acs
26.3406	25.1145		26.6088	27.4685		27.8687	27.2539
26.6594	25.717		26.6577	27.4597		27.8206	27.4681
26.7414	25.8871		26.6946	27.8479		27.9178	27.4899
acs			acs			acs
CK	WHEAT-56acs		CK	WHEAT-56acs		CK	WHEAT-56acs
25.6124	24.4348		25.7496	26.8293		26.9026	26.5951
25.8264	24.8591		25.8089	27.0543		27.0567	26.883
25.9103	25.0589		25.925	27.1481		27.0866	26.9163
-0.728262	-0.679676		-0.859134	-0.639124		-0.966089	-0.658818
-0.832951	-0.857951		-0.848846	-0.405436		-0.763948	-0.585056
-0.831017	-0.828261		-0.769655	-0.699893		-0.831239	-0.573553
-0.79741	-0.788629		-0.825878	-0.581484		-0.853759	-0.605809
0.954168	0.922569		1.04477	0.896998		1.12517	0.909327
1.02598	1.04391		1.03735	0.762859		0.978064	0.864004
1.02461	1.02265		0.98194	0.935588		1.02476	0.857142
1.00158	0.996378		1.02135	0.865149		1.04267	0.876824
Actin			Actin			Actin
CK	WHEAT-Pacs		CK	WHEAT-Pacs		CK	WHEAT-Pacs
26.8573	26.7187		27.3187	27.4699		27.6256	27.2774
26.9693	26.7636		27.6285	27.5097		27.7398	27.5708
27.4636	27.1378		27.886	27.8924		27.7947	27.8432
acs			acs			acs
CK	WHEAT-Pacs		CK	WHEAT-Pacs		CK	WHEAT-Pacs
25.9867	26.1927		26.3787	27.2749		26.7021	27.1877
26.2161	26.2866		26.7154	27.3549		26.7257	27.2845
26.4105	26.8959		26.9733	27.5784		26.952	27.4928
-0.870605	-0.525966		-0.940015	-0.194945		-0.923511	-0.0896985
-0.753199	-0.476991		-0.913079	-0.154848		-1.01402	-0.286348
-1.0531	-0.241883		-0.912679	-0.313997		-0.842754	-0.350487
-0.8923	-0.414946		-0.921924	-0.221263		-0.926761	-0.242178
1.05311	0.82933		1.10502	0.659296		1.09245	0.612912
0.970804	0.801649		1.08458	0.641224		1.16318	0.702417
1.19511	0.681099		1.08428	0.716009		1.03298	0.73435
1.07301	0.770693		1.09129	0.672176		1.0962	0.683226

## Sheet: aco
Actin			Actin			Actin
CK	WHEAT-18Paco		CK	WHEAT-18Paco		CK	WHEAT-18Paco
27.9022	31.1365		27.6334	31.0908		27.3359	31.2203
27.9337	31.2076		27.6614	31.1517		27.409	31.2584
28.2195	31.2972		27.993	31.3211		27.6553	31.4263
aco			aco			aco
CK	WHEAT-18Paco		CK	WHEAT-18Paco		CK	WHEAT-18Paco
27.3993	32.2637		26.7377	32.031		26.4139	32.0996
27.1717	32.4441		27.0612	32.1622		26.423	32.379
27.0967	32.5532		27.1242	32.329		26.931	32.4807
-0.502897	1.12718		-0.895671	0.940236		-0.92198	0.879317
-0.762071	1.23655		-0.600169	1.01054		-0.986088	1.12061
-1.12287	1.25595		-0.868792	1.0079		-0.724277	1.05432
-0.795947	1.20656		-0.788211	0.986227		-0.877448	1.01808
0.816175	0.263682		1.07157	0.300163		1.09129	0.313109
0.976793	0.244431		0.873102	0.285886		1.14087	0.264885
1.25434	0.241168		1.05179	0.286409		0.951536	0.27734
1.01577	0.24976		0.99882	0.290819		1.06123	0.285111
Actin			Actin			Actin
CK	WHEAT-18aco		CK	WHEAT-18aco		CK	WHEAT-18aco
28.7595	26.9797		29.1281	27.7895		28.2018	27.4937
28.8417	27.1171		29.2648	27.8612		28.3677	27.4608
29.347	27.4744		29.4743	27.899		28.4936	27.6694
aco			aco			aco
CK	WHEAT-18aco		CK	WHEAT-18aco		CK	WHEAT-18aco
28.0873	26.2557		28.3447	27.0491		27.33	26.9624
28.1172	26.3207		28.464	27.0661		27.5726	27.0461
28.3233	27.4688		28.6251	27.0661		27.7386	27.1372
-0.672181	-0.723977		-0.783472	-0.740382		-0.871824	-0.531339
-0.724479	-0.796404		-0.800801	-0.795071		-0.795173	-0.414733
-1.02373	-0.00557276		-0.849197	-0.832921		-0.754965	-0.532147
-0.806798	-0.508651		-0.811157	-0.789458		-0.807321	-0.49274
0.917789	0.951338		0.99139	0.962218		1.054	0.832425
0.951669	1.00032		1.00337	0.999393		0.999464	0.767791
1.17104	0.578194		1.0376	1.02596		0.971993	0.832891
1.0135	0.843283		1.01079	0.995857		1.00849	0.811036
Actin			Actin			Actin
CK	WHEAT-56Paco		CK	WHEAT-56Paco		CK	WHEAT-56Paco
27.1269	27.348		27.0685	27.2677		28.2104	26.6855
27.1435	27.3217		27.5424	27.4589		28.3192	26.589
27.2746	27.4928		27.7059	27.8908		28.3342	26.6415
aco			aco			aco
CK	WHEAT-56Paco		CK	WHEAT-56Paco		CK	WHEAT-56Paco
26.2489	29.3994		26.2626	29.4685		27.2664	28.9658
26.4078	29.8057		26.6594	29.674		27.4848	29.0153
26.5541	29.8869		26.9362	29.8806		27.9994	29.3559
-0.877985	2.05135		-0.805936	2.20076		-0.943947	2.28035
-0.73577	2.48401		-0.883	2.21515		-0.834422	2.4263
-0.720573	2.39405		-0.769646	1.98984		-0.334766	2.71445
-0.778109	2.3098		-0.819527	2.13525		-0.704378	2.4737
1.05851	0.138956		1.00695	0.125286		1.10803	0.118561
0.959146	0.102952		1.0622	0.124042		1.02703	0.107153
0.949096	0.109576		0.981935	0.145009		0.726391	0.0877539
0.988918	0.117161		1.01703	0.131446		0.953817	0.10449
Actin			Actin			Actin
CK	WHEAT-56aco		CK	WHEAT-56aco		CK	WHEAT-56aco
26.3406	26.7407		26.6088	27.6716		27.8687	27.391
26.6594	27.0416		26.6577	27.8973		27.8206	27.4558
26.7414	27.1004		26.6946	27.9622		27.9178	27.5667
aco			aco			aco
CK	WHEAT-56aco		CK	WHEAT-56aco		CK	WHEAT-56aco
25.6124	26.0246		25.7496	26.7429		26.9026	26.7449
25.8264	26.2352		25.8089	26.9749		27.0567	27.025
25.9103	26.8181		25.925	27.2145		27.0866	27.2576
-0.728262	-0.71613		-0.859134	-0.928644		-0.966089	-0.646156
-0.832951	-0.80644		-0.848846	-0.92239		-0.763948	-0.430772
-0.831017	-0.282284		-0.769655	-0.747682		-0.831239	-0.309182
-0.79741	-0.601618		-0.825878	-0.866239		-0.853759	-0.462037
0.954168	0.946178		1.04477	1.09634		1.12517	0.901381
1.02598	1.0073		1.03735	1.0916		0.978064	0.776374
1.02461	0.700442		0.98194	0.967099		1.02476	0.713623
1.00158	0.88464		1.02135	1.05168		1.04267	0.797126
Actin			Actin			Actin
CK	WHEAT-Paco		CK	WHEAT-Paco		CK	WHEAT-Paco
26.8573	27.1391		27.3187	27.816		27.6256	27.4514
26.9693	27.6839		27.6285	27.8733		27.7398	27.7214
27.4636	27.7457		27.886	27.9955		27.7947	27.7226
aco			aco			aco
CK	WHEAT-Paco		CK	WHEAT-Paco		CK	WHEAT-Paco
25.9867	27.0237		26.3787	27.7642		26.7021	27.7215
26.2161	27.5496		26.7154	27.5729		26.7257	27.7736
26.4105	27.6824		26.9733	27.7714		26.952	28.1511
-0.870605	-0.11535		-0.940015	-0.0518033		-0.923511	0.270148
-0.753199	-0.134286		-0.913079	-0.30039		-1.01402	0.0522142
-1.0531	-0.0632716		-0.912679	-0.224098		-0.842754	0.428492
-0.8923	-0.104303		-0.921924	-0.192097		-0.926761	0.250285
1.05311	0.623907		1.10502	0.597022		1.09245	0.47761
0.970804	0.63215		1.08458	0.709288		1.16318	0.555492
1.19511	0.601787		1.08428	0.672754		1.03298	0.427964
1.07301	0.619281		1.09129	0.659688		1.0962	0.487022

## Sheet: pr1
Actin			Actin			Actin
CK	WHEAT-18Ppr1		CK	WHEAT-18Ppr1		CK	WHEAT-18Ppr1
27.9022	27.2927		27.6334	27.1861		27.3359	26.0962
27.9337	27.353		27.6614	27.1995		27.409	26.1774
28.2195	27.5366		27.993	27.2511		27.6553	26.3698
pr1			pr1			pr1
CK	WHEAT-18Ppr1		CK	WHEAT-18Ppr1		CK	WHEAT-18Ppr1
27.3993	27.4637		26.7377	27.431		26.4139	26.7996
27.1717	27.6441		27.0612	27.5622		26.423	26.979
27.0967	27.8532		27.1242	27.729		26.931	27.2807
-0.502897	0.170952		-0.895671	0.244966		-0.92198	0.703427
-0.762071	0.291098		-0.600169	0.362724		-0.986088	0.801641
-1.12287	0.31658		-0.868792	0.477868		-0.724277	0.910857
-0.795947	0.259543		-0.788211	0.361853		-0.877448	0.805308
0.816175	0.511604		1.07157	0.48602		1.09129	0.353707
0.976793	0.470725		0.873102	0.447925		1.14087	0.330429
1.25434	0.462483		1.05179	0.413565		0.951536	0.306338
1.01577	0.481604		0.99882	0.44917		1.06123	0.330158
Actin			Actin			Actin
CK	WHEAT-18pr1		CK	WHEAT-18pr1		CK	WHEAT-18pr1
28.7595	26.7157		29.1281	27.4668		28.2018	27.463
28.8417	26.8167		29.2648	27.6705		28.3677	27.5071
29.347	27.0951		29.4743	27.8815		28.4936	27.9008
pr1			pr1			pr1
CK	WHEAT-18pr1		CK	WHEAT-18pr1		CK	WHEAT-18pr1
28.0873	26.1149		28.3447	26.8447		27.33	26.8422
28.1172	26.3562		28.464	26.9286		27.5726	27.0269
28.3233	26.3527		28.6251	27.1524		27.7386	27.1694
-0.672181	-0.600853		-0.783472	-0.622074		-0.871824	-0.620825
-0.724479	-0.460523		-0.800801	-0.741903		-0.795173	-0.480287
-1.02373	-0.742446		-0.849197	-0.729098		-0.754965	-0.73138
-0.806798	-0.601274		-0.811157	-0.697692		-0.807321	-0.610831
0.917789	0.873516		0.99139	0.88646		1.054	0.885693
0.951669	0.792551		1.00337	0.963232		0.999464	0.803483
1.17104	0.963595		1.0376	0.954721		0.971993	0.956232
1.0135	0.876554		1.01079	0.934804		1.00849	0.881803
Actin			Actin			Actin
CK	WHEAT-56Ppr1		CK	WHEAT-56Ppr1		CK	WHEAT-56Ppr1
27.1269	27.348		27.0685	27.2677		28.2104	26.6855
27.1435	27.4217		27.5424	27.4589		28.3192	26.889
27.2746	27.4928		27.7059	27.3908		28.3342	27.0415
pr1			pr1			pr1
CK	WHEAT-56Ppr1		CK	WHEAT-56Ppr1		CK	WHEAT-56Ppr1
26.2489	28.3994		26.2626	28.7685		27.2664	27.9658
26.4078	28.4057		26.6594	29.274		27.4848	28.1153
26.5541	28.7869		26.9362	29.3981		27.9994	28.5559
-0.877985	1.05135		-0.805936	1.50076		-0.943947	1.28035
-0.73577	0.984013		-0.883	1.81515		-0.834422	1.2263
-0.720573	1.29405		-0.769646	2.00729		-0.334766	1.51445
-0.778109	1.1098		-0.819527	1.7744		-0.704378	1.34036
1.05851	0.277913		1.00695	0.203528		1.10803	0.237123
0.959146	0.291191		1.0622	0.163674		1.02703	0.246174
0.949096	0.234882		0.981935	0.143265		0.726391	0.201606
0.988918	0.267995		1.01703	0.170156		0.953817	0.228301
Actin			Actin			Actin
CK	WHEAT-56pr1		CK	WHEAT-56pr1		CK	WHEAT-56pr1
26.3406	26.7209		26.6088	27.5012		27.8687	27.5006
26.6594	26.9043		26.6577	27.5345		27.8206	27.61
26.7414	26.9744		26.6946	27.816		27.9178	27.6501
pr1			pr1			pr1
CK	WHEAT-56pr1		CK	WHEAT-56pr1		CK	WHEAT-56pr1
25.6124	26.3902		25.7496	27.0824		26.9026	26.4501
25.8264	26.4371		25.8089	27.1338		27.0567	26.5067
25.9103	26.5075		25.925	27.384		27.0866	26.911
-0.728262	-0.330639		-0.859134	-0.418776		-0.966089	-1.05056
-0.832951	-0.46717		-0.848846	-0.400743		-0.763948	-1.10331
-0.831017	-0.466867		-0.769655	-0.431997		-0.831239	-0.739136
-0.79741	-0.421559		-0.825878	-0.417172		-0.853759	-0.964337
0.954168	0.724317		1.04477	0.769946		1.12517	1.19302
1.02598	0.796211		1.03735	0.760382		0.978064	1.23745
1.02461	0.796044		0.98194	0.777034		1.02476	0.961387
1.00158	0.772191		1.02135	0.769121		1.04267	1.13062
Actin			Actin			Actin
CK	WHEAT-Ppr1		CK	WHEAT-Ppr1		CK	WHEAT-Ppr1
26.8573	26.8648		27.3187	27.6219		27.6256	27.5654
26.9693	26.8812		27.6285	27.6313		27.7398	27.8611
27.4636	27.1441		27.886	27.6669		27.7947	27.9259
pr1			pr1			pr1
CK	WHEAT-Ppr1		CK	WHEAT-Ppr1		CK	WHEAT-Ppr1
25.9867	26.7187		26.3787	27.6155		26.7021	27.7651
26.2161	26.7657		26.7154	27.6716		26.7257	27.7787
26.4105	26.9047		26.9733	27.9129		26.952	27.7911
-0.870605	-0.146111		-0.940015	-0.00637301		-0.923511	0.199677
-0.753199	-0.115477		-0.913079	0.0402638		-1.01402	-0.0824069
-1.0531	-0.23933		-0.912679	0.246034		-0.842754	-0.134781
-0.8923	-0.166972		-0.921924	0.0933084		-0.926761	-0.00583687
1.05311	0.637352		1.10502	0.578515		1.09245	0.501519
0.970804	0.623962		1.08458	0.560113		1.16318	0.609822
1.19511	0.679894		1.08428	0.48566		1.03298	0.632367
1.07301	0.64707		1.09129	0.541429		1.0962	0.581236
