# Supplementary material for: Amelioration of drought effects in wheat and cucumber by the combined application of super absorbent polymer and potential biofertilizer
Source: PeerJ. 2019 Jan 9;7:e6073. doi: 10.7717/peerj.6073 (PMC6330032; doi:10.7717/peerj.6073)
Supplement: Data S1 [file peerj-07-6073-s001.zip › raw data/raw data-qrt-PCR-wheat.xlsx]

## Sheet: apx
actin			actin			actin
CK	WHEAT-18Papx		CK	WHEAT-18Papx		CK	WHEAT-18Papx
27.0788	24.0232		28.0118	25.0655		28.4506	25.2243
27.6474	23.4767		28.0541	25.021		28.6592	25.6824
27.5103	23.1363		27.458	24.247		28.1219	25.4406
APX			APX			APX
CK	WHEAT-18Papx		CK	WHEAT-18Papx		CK	WHEAT-18Papx
33.9271	31.9266		34.006	32.5291		33.8385	32.3941
34.4961	31.6124		34.0823	32.8548		33.2107	32.0269
33.8771	31.99		34.1445	32.0217		33.5007	31.9991
6.8483	7.90344		5.99423	7.46361		5.38795	7.16977
6.8487	8.13571		6.02823	7.83384		4.55155	6.34443
6.36675	8.85367		6.68652	7.77469		5.37888	6.55844
6.68792	8.29761		6.23633	7.69071		5.10613	6.69088
0.894791	0.430616		1.18271	0.427122		0.822551	0.239211
0.894538	0.366582		1.15516	0.330447		1.46873	0.42387
1.24934	0.222866		0.731945	0.344277		0.82774	0.365436
1.01289	0.340021		1.02327	0.367282		1.03968	0.342839
actin			actin			actin
CK	WHEAT-18apx		CK	WHEAT-18apx		CK	WHEAT-18apx
27.0788	28.1558		28.0118	29.0376		28.4506	29.8559
27.6474	28.2538		28.0541	29.1822		28.6592	28.9572
27.5103	28.4371		27.458	29.0239		28.1219	28.8052
			APX			APX
CK	WHEAT-18apx		CK	WHEAT-18apx		CK	WHEAT-18apx
33.9271	35.9398		34.006	35.5823		33.8385	34.9178
34.4961	35.3213		34.0823	35.9145		33.2107	35.073
33.8771	34.3329		34.1445	35.625		33.5007	34.8519
6.8483	7.78395		5.99423	6.54479		5.38795	5.06191
6.8487	7.0675		6.02823	6.73232		4.55155	6.11577
6.36675	5.89584		6.68652	6.60102		5.37888	6.04671
6.68792	6.91576		6.23633	6.62604		5.10613	5.74146
0.894791	0.467801		1.18271	0.807501		0.822551	1.03112
0.894538	0.76866		1.15516	0.709075		1.46873	0.496668
1.24934	1.73156		0.731945	0.776635		0.82774	0.521023
1.01289	0.989341		1.02327	0.764404		1.03968	0.682938
Actin			actin			actin
CK	WHEAT-56Papx		CK	WHEAT-56Papx		CK	WHEAT-56Papx
27.0788	27.9483		28.0118	26.2317		28.4506	27.7522
27.6474	27.807		28.0541	26.1219		28.6592	27.8361
27.5103	27.9033		27.458	26.0695		28.1219	27.8393
			APX			APX
CK	WHEAT-56Papx		CK	WHEAT-56Papx		CK	WHEAT-56Papx
33.9271	36.7317		34.006	34.55		33.8385	35.3476
34.4961	36.7317		34.0823	34.2397		33.2107	35.3513
33.8771	36.9252		34.1445	34.8972		33.5007	34.3851
6.8483	8.78334		5.99423	8.31825		5.38795	7.59535
6.8487	8.92467		6.02823	8.11782		4.55155	7.51513
6.36675	9.02186		6.68652	8.82772		5.37888	6.54579
6.68792	8.90996		6.23633	8.42126		5.10613	7.21876
0.894791	0.233999		1.18271	0.2362		0.822551	0.178102
0.894538	0.212164		1.15516	0.271403		1.46873	0.188286
1.24934	0.198341		0.731945	0.165926		0.82774	0.368653
1.01289	0.214835		1.02327	0.22451		1.03968	0.245014
actin			actin			actin
CK	WHEAT-56apx		CK	WHEAT-56apx		CK	WHEAT-56apx
27.0788	23.4909		28.0118	25.1541		28.4506	25.4738
27.6474	23.3387		28.0541	24.8204		28.6592	25.0204
27.5103	23.1459		27.458	24.9221		28.1219	25.081
APX			APX			APX
CK	WHEAT-56apx		CK	WHEAT-56apx		CK	WHEAT-56apx
33.9271	30.6655		34.006	31.3974		33.8385	30.9358
34.4961	30.3411		34.0823	31.2292		33.2107	30.5604
33.8771	30.341		34.1445	31.9331		33.5007	30.6097
6.8483	7.17453		5.99423	6.24334		5.38795	5.46197
6.8487	7.00244		6.02823	6.40879		4.55155	5.53998
6.36675	7.19516		6.68652	7.01096		5.37888	5.52866
6.68792	7.12404		6.23633	6.55436		5.10613	5.5102
0.894791	0.713701		1.18271	0.995153		0.822551	0.781415
0.894538	0.804119		1.15516	0.887328		1.46873	0.740284
1.24934	0.703565		0.731945	0.584536		0.82774	0.746113
1.01289	0.740462		1.02327	0.822339		1.03968	0.755937
Actin			actin			actin
CK	WHEAT-Papx		CK	WHEAT-Papx		CK	WHEAT-Papx
27.0788	26.6875		28.0118	26.5004		28.4506	26.5576
27.6474	26.4157		28.0541	26.4208		28.6592	26.5514
27.5103	26.5349		27.458	26.0653		28.1219	26.6604
			APX			APX
CK	WHEAT-Papx		CK	WHEAT-Papx		CK	WHEAT-Papx
33.9271	33.9242		34.006	34.0096		33.8385	33.2578
34.4961	34.4141		34.0823	33.6223		33.2107	32.0673
33.8771	33.6443		34.1445	34.0236		33.5007	33.173
6.8483	7.23666		5.99423	7.50917		5.38795	6.70013
6.8487	7.99846		6.02823	7.20146		4.55155	5.51588
6.36675	7.10942		6.68652	7.95826		5.37888	6.51259
6.68792	7.44818		6.23633	7.5563		5.10613	6.24287
0.894791	0.683618		1.18271	0.413842		0.822551	0.33125
0.894538	0.403169		1.15516	0.512231		1.46873	0.752752
1.24934	0.746646		0.731945	0.303143		0.82774	0.377236
1.01289	0.611144		1.02327	0.409739		1.03968	0.487079

## Sheet: cat
actin			actin			actin
CK	WHEAT-18Pcat		CK	WHEAT-18Pcat		CK	WHEAT-18Pcat
26.5271	29.2026		26.6604	27.7492		25.5573	27.7686
26.4511	29.5759		26.6097	28.0382		25.7807	27.2838
26.6402	29.2916		26.9607	28.458		25.8642	27.7507
cat			cat			cat
CK	WHEAT-18Pcat		CK	WHEAT-18Pcat		CK	WHEAT-18Pcat
31.1976	35.9282		32.0779	35.0655		32.6891	36.8051
31.1891	35.7394		32.0012	35.3098		32.7046	36.7517
31.0597	35.6391		32.0541	35.606		32.7626	36.468
4.67052	6.7256		5.41754	7.31624		7.13182	9.03654
4.73802	6.1635		5.39149	7.27159		6.92399	9.4679
4.4195	6.34743		5.09342	7.14798		6.89842	8.71729
4.60935	6.41218		5.30082	7.24527		6.98474	9.07391
0.958481	0.230645		0.922283	0.247342		0.903077	0.241184
0.914674	0.340528		0.939083	0.255117		1.04301	0.178852
1.14064	0.299767		1.1546	0.277938		1.06166	0.30092
1.0046	0.290313		1.00532	0.260132		1.00258	0.240319
actin			actin			actin
CK	WHEAT-18cat		CK	WHEAT-18cat		CK	WHEAT-18cat
26.5271	27.7297		26.6604	28.1255		25.5573	28.6468
26.4511	27.9899		26.6097	28.2217		25.7807	28.3288
26.6402	28.1746		26.9607	28.8012		25.8642	28.129
cat			cat			cat
CK	WHEAT-18cat		CK	WHEAT-18cat		CK	WHEAT-18cat
31.1976	33.1846		32.0779	34.0822		32.6891	35.6055
31.1891	33.0506		32.0012	34.0239		32.7046	35.8549
31.0597	32.9391		32.0541	34.1958		32.7626	35.1432
4.67052	5.45497		5.41754	5.95674		7.13182	6.95875
4.73802	5.06065		5.39149	5.80225		6.92399	7.52603
4.4195	4.76448		5.09342	5.39459		6.89842	7.01424
4.60935	5.09336		5.30082	5.71786		6.98474	7.16634
0.958481	0.556471		0.922283	0.63467		0.903077	1.01818
0.914674	0.731384		0.939083	0.706404		1.04301	0.687156
1.14064	0.89805		1.1546	0.937073		1.06166	0.97976
1.0046	0.728635		1.00532	0.759382		1.00258	0.895032
actin			actin			actin
CK	WHEAT-56Pcat		CK	WHEAT-56Pcat		CK	WHEAT-56Pcat
26.5271	25.9593		26.6604	25.0001		25.5573	26.5635
26.4511	25.884		26.6097	25.0001		25.7807	26.8693
26.6402	26.3183		26.9607	25.0051		25.8642	26.2051
cat			cat			cat
CK	WHEAT-56Pcat		CK	WHEAT-56Pcat		CK	WHEAT-56Pcat
31.1976	32.9337		32.0779	33.0682		32.6891	35.8692
31.1891	32.5038		32.0012	32.6041		32.7046	35.5145
31.0597	32.6279		32.0541	32.0002		32.7626	35.5425
4.67052	6.97448		5.41754	8.06819		7.13182	9.3057
4.73802	6.61981		5.39149	7.604		6.92399	8.6452
4.4195	6.3096		5.09342	6.99516		6.89842	9.33733
4.60935	6.63463		5.30082	7.55578		6.98474	9.09607
0.958481	0.1941		0.922283	0.146872		0.903077	0.200135
0.914674	0.248194		0.939083	0.202615		1.04301	0.31634
1.14064	0.307732		1.1546	0.308995		1.06166	0.195795
1.0046	0.250009		1.00532	0.219494		1.00258	0.237423
actin			actin			actin
CK	WHEAT-56cat		CK	WHEAT-56cat		CK	WHEAT-56cat
26.5271	23.9621		26.6604	23.0122		25.5573	22.1737
26.4511	23.6903		26.6097	23.007		25.7807	22.2327
26.6402	24.1919		26.9607	23.0005		25.8642	22.2558
cat			cat			cat
CK	WHEAT-56cat		CK	WHEAT-56cat		CK	WHEAT-56cat
31.1976	29.0554		32.0779	29.004		32.6891	29.3109
31.1891	28.939		32.0012	29.0617		32.7046	29.3103
31.0597	29.0232		32.0541	28.8385		32.7626	29.7482
4.67052	5.09336		5.41754	5.99179		7.13182	7.13722
4.73802	5.24871		5.39149	6.05477		6.92399	7.07757
4.4195	4.83127		5.09342	5.83802		6.89842	7.49242
4.60935	5.05778		5.30082	5.96152		6.98474	7.23574
0.958481	0.714986		0.922283	0.619438		0.903077	0.899704
0.914674	0.641997		0.939083	0.592977		1.04301	0.937681
1.14064	0.857422		1.1546	0.689109		1.06166	0.703354
1.0046	0.738135		1.00532	0.633841		1.00258	0.846913
actin			actin			actin
CK	WHEAT-Pcat		CK	WHEAT-Pcat		CK	WHEAT-Pcat
26.5271	25.7015		26.6604	25.3269		25.5573	24.0059
26.4511	25.1861		26.6097	25.3019		25.7807	24.0008
26.6402	25.6205		26.9607	25.7044		25.8642	24.011
cat			cat			cat
CK	WHEAT-Pcat		CK	WHEAT-Pcat		CK	WHEAT-Pcat
31.1976	31.354		32.0779	32.1204		32.6891	32.0421
31.1891	31.4163		32.0012	32.0722		32.7046	32.8665
31.0597	30.94		32.0541	32.0524		32.7626	31.9426
4.67052	5.65246		5.41754	6.79357		7.13182	8.0362
4.73802	6.23016		5.39149	6.77031		6.92399	8.8657
4.4195	5.31944		5.09342	6.34806		6.89842	7.9316
4.60935	5.73402		5.30082	6.63731		6.98474	8.27783
0.958481	0.485279		0.922283	0.355335		0.903077	0.482479
0.914674	0.325153		0.939083	0.36111		1.04301	0.271504
1.14064	0.611279		1.1546	0.483894		1.06166	0.518762
1.0046	0.473904		1.00532	0.400113		1.00258	0.424248

## Sheet: nac
actin			actin			actin
CK	WHEAT-18Pnac		CK	WHEAT-18Pnac		CK	WHEAT-18Pnac
32.1958	31.8842		31.7749	32.0571		31.7103	32.4042
32.2235	32.1477		32.1883	32.2422		32.3238	32.6356
32.3366	32.4198		32.3573	32.3243		32.4928	32.8695
nac			nac			nac
CK	WHEAT-18Pnac		CK	WHEAT-18Pnac		CK	WHEAT-18Pnac
32.2915	34.0723		31.8011	34.1111		31.6365	34.1111
32.3027	34.6536		32.1588	34.363		32.1942	34.363
32.2915	35.082		32.2844	34.4291		32.4198	34.4291
0.0957537	2.18816		0.0262076	2.05401		-0.0737924	1.70691
0.0792657	2.50593		-0.0295699	2.1208		-0.12957	1.72736
-0.0450768	2.66228		-0.0729595	2.10474		-0.0729595	1.55963
0.0433142	2.45212		-0.0254406	2.09318		-0.0921072	1.66463
0.964304	0.226118		1.01193	0.248154		1.08456	0.315652
0.975388	0.181417		1.05182	0.236927		1.12731	0.311209
1.06318	0.162785		1.08393	0.239579		1.08393	0.349578
1.00096	0.190107		1.04923	0.241553		1.0986	0.32548
actin			actin			actin
CK	WHEAT-18nac		CK	WHEAT-18nac		CK	WHEAT-18nac
31.3999	30.921		33.1033	31.2309		31.5147	32.2041
32.3126	31.2645		33.183	31.5297		31.9585	32.7881
32.4541	31.5956		33.7074	31.64		32.3002	32.954
nac			nac			nac
CK	WHEAT-18nac		CK	WHEAT-18nac		CK	WHEAT-18nac
31.3938	31.0341		33.2124	30.9939		31.8748	32.3014
32.1837	31.5386		33.2607	31.4152		31.8544	32.7129
32.2515	31.5858		33.696	31.8623		32.1076	33.8928
-0.00603535	0.113134		0.109139	-0.237029		0.360178	0.0973
-0.128807	0.274104		0.0777299	-0.114486		-0.104035	-0.0751349
-0.202635	-0.00980169		-0.0114273	0.22226		-0.192627	0.938804
-0.112493	0.125812		0.0584804	-0.0430847		0.021172	0.320323
1.0348	0.952757		0.955399	1.21448		0.802813	0.963271
1.12671	0.852168		0.976427	1.11558		1.10753	1.08557
1.18587	1.0375		1.03867	0.883348		1.17767	0.537565
1.1158	0.947476		0.990166	1.07114		1.02934	0.862134
actin			actin			actin
CK	WHEAT-56Pnac		CK	WHEAT-56Pnac		CK	WHEAT-56Pnac
31.4927	30.5095		32.4316	32.0815		31.5738	31.2295
31.5171	30.5059		32.7843	32.3408		31.8518	31.4922
31.5235	31.0014		32.8975	32.5517		32.1695	31.5819
nac			nac			nac
CK	WHEAT-56Pnac		CK	WHEAT-56Pnac		CK	WHEAT-56Pnac
31.4749	32.184		32.3444	33.6179		31.5783	32.8889
31.4912	32.2376		32.8967	33.7049		31.8739	33.2766
31.6501	32.2784		32.9087	33.8449		32.2032	33.5483
-0.0178095	1.67447		-0.0871073	1.53635		0.00455755	1.65945
-0.0258982	1.73176		0.112394	1.36415		0.0221087	1.78436
0.126627	1.277		0.0111976	1.29324		0.0336901	1.96634
0.0276398	1.56108		0.0121616	1.39791		0.0201188	1.80338
1.04328	0.322829		1.09461	0.355265		1.02723	0.326209
1.04914	0.310262		0.953246	0.400303		1.01481	0.299152
0.943888	0.425229		1.02251	0.420471		1.00669	0.263702
1.0121	0.352773		1.02346	0.392013		1.01624	0.296354
actin			actin			actin
CK	WHEAT-56nac		CK	WHEAT-56nac		CK	WHEAT-56nac
32.2269	31.403		31.5183	31.6055		31.0241	31.5427
32.3101	31.6737		32.0158	31.6551		31.7817	31.6762
32.5107	32.3531		32.4939	31.979		31.8303	31.7721
nac			nac			nac
CK	WHEAT-56nac		CK	WHEAT-56nac		CK	WHEAT-56nac
31.9059	31.8269		31.7654	31.4447		31.2979	31.3102
32.2384	32.009		31.911	32.0349		31.3067	31.3362
32.8671	32.4562		32.8289	32.1909		32.1644	32.2071
-0.320937	0.4239		0.247098	-0.160845		0.273812	-0.232447
-0.0717218	0.335253		-0.104809	0.379846		-0.475032	-0.340054
0.356333	0.103145		0.335028	0.21193		0.334152	0.434958
-0.0121085	0.287433		0.159106	0.143644		0.0443108	-0.0458475
1.28721	0.768126		0.86827	1.15202		0.852341	1.21063
1.083	0.816804		1.10813	0.791943		1.43231	1.30438
0.804955	0.959376		0.816931	0.889696		0.817427	0.76226
1.05839	0.848102		0.93111	0.944551		1.03403	1.09243
actin			actin			actin
CK	WHEAT-Pnac		CK	WHEAT-Pnac		CK	WHEAT-Pnac
32.075	32.1684		32.0779	31.556		31.4796	31.4756
32.2653	32.4615		32.4396	32.0172		31.7043	31.693
31.9062	32.8695		32.4463	31.7382		31.8689	31.8355
nac			nac			nac
CK	WHEAT-Pnac		CK	WHEAT-Pnac		CK	WHEAT-Pnac
32.3711	33.4298		31.5151	31.4991		31.7229	31.2459
31.8459	33.824		31.5813	32.5114		31.9832	32.1281
31.9767	33.9794		31.7959	32.672		32.1604	32.2444
0.296131	1.26136		-0.562783	-0.0568586		0.243247	-0.229643
-0.419404	1.36252		-0.858276	0.49412		0.278967	0.435092
0.0704532	1.10992		-0.650452	0.933818		0.291519	0.408864
-0.0176064	1.2446		-0.690503	0.457027		0.271244	0.204771
0.839256	0.429866		1.52214	1.0719		0.870591	1.20828
1.37814	0.400755		1.86812	0.731634		0.849301	0.76219
0.981365	0.477439		1.6175	0.539426		0.841943	0.776173
1.06625	0.43602		1.66925	0.780987		0.853945	0.915548

## Sheet: lea
actin			actin			actin
CK	WHEAT-18Plea		CK	WHEAT-18Plea		CK	WHEAT-18Plea
32.1958	29.9383		31.7749	29.314		31.7103	29.093
32.2235	29.995		32.1883	29.586		32.3238	29.7804
32.3366	30.2054		32.3573	30.0817		32.4928	29.812
lea			lea			lea
CK	WHEAT-18Plea		CK	WHEAT-18Plea		CK	WHEAT-18Plea
32.2915	33.2126		31.8011	32.4333		31.6365	32.6129
32.3027	33.2676		32.1588	32.7823		32.1942	32.7619
32.2915	33.4283		32.2844	32.9628		32.4198	33.6397
0.0957537	3.27429		0.0262076	3.11931		-0.0737924	3.51995
0.0792657	3.27258		-0.0295699	3.1963		-0.12957	2.98159
-0.0450768	3.22297		-0.0729595	2.88117		-0.0729595	3.8277
0.0433142	3.25662		-0.0254406	3.06559		-0.0921072	3.44308
0.964304	0.106507		1.01193	0.118586		1.08456	0.0898316
0.975388	0.106634		1.05182	0.112423		1.12731	0.130464
1.06318	0.110364		1.08393	0.139868		1.08393	0.0725751
1.00096	0.107835		1.04923	0.123626		1.0986	0.0976237
actin			actin			actin
CK	WHEAT-18lea		CK	WHEAT-18lea		CK	WHEAT-18lea
31.3999	30.3511		33.1033	29.3265		31.5147	30.1286
32.3126	30.6258		33.183	29.4598		31.9585	29.9027
32.4541	30.9439		33.7074	30.0939		32.3002	29.9122
lea			lea			lea
CK	WHEAT-18lea		CK	WHEAT-18lea		CK	WHEAT-18lea
31.3938	30.8334		33.2124	29.514		31.8748	29.9869
32.1837	31.0251		33.2607	30.11		31.8544	30.0778
32.2515	31.2019		33.696	30.9788		32.1076	30.1377
-0.00603535	0.482305		0.109139	0.18749		0.360178	-0.141747
-0.128807	0.399355		0.0777299	0.650157		-0.104035	0.175052
-0.202635	0.257975		-0.0114273	0.884918		-0.192627	0.225483
-0.112493	0.379878		0.0584804	0.574188		0.021172	0.0862627
1.0348	0.73765		0.955399	0.904896		0.802813	1.13687
1.12671	0.781306		0.976427	0.656632		1.10753	0.912731
1.18587	0.861749		1.03867	0.558023		1.17767	0.881377
1.1158	0.793568		0.990166	0.706517		1.02934	0.976991
actin			actin			actin
CK	WHEAT-56Plea		CK	WHEAT-56Plea		CK	WHEAT-56Plea
31.4927	30.0438		32.4316	29.7834		31.5738	29.2253
31.5171	30.0557		32.7843	29.9923		31.8518	29.6411
31.5235	30.0853		32.8975	30.2395		32.1695	30.1626
lea			lea			lea
CK	WHEAT-56Plea		CK	WHEAT-56Plea		CK	WHEAT-56Plea
31.4749	31.7934		32.3444	31.6721		31.5783	31.6401
31.4912	31.8879		32.8967	31.7757		31.8739	31.9055
31.6501	32.0961		32.9087	31.997		32.2032	32.0713
-0.0178095	1.74959		-0.0871073	1.88869		0.00455755	2.41479
-0.0258982	1.83215		0.112394	1.78344		0.0221087	2.26438
0.126627	2.01076		0.0111976	1.75749		0.0336901	1.90869
0.0276398	1.86416		0.0121616	1.80987		0.0201188	2.19595
1.04328	0.306451		1.09461	0.278283		1.02723	0.193248
1.04914	0.289406		0.953246	0.299344		1.01481	0.214482
0.943888	0.255705		1.02251	0.304777		1.00669	0.274452
1.0121	0.283854		1.02346	0.294135		1.01624	0.227394
actin			actin			actin
CK	WHEAT-56lea		CK	WHEAT-56lea		CK	WHEAT-56lea
32.2269	29.2565		31.5183	29.2137		31.0241	29.0034
32.3101	29.6219		32.0158	29.5793		31.7817	29.5925
32.5107	29.8342		32.4939	29.6324		31.8303	29.7666
lea			lea			lea
CK	WHEAT-56lea		CK	WHEAT-56lea		CK	WHEAT-56lea
31.9059	29.3222		31.7654	29.4664		31.2979	29.4458
32.2384	29.4246		31.911	29.5799		31.3067	29.7537
32.8671	29.8429		32.8289	29.8686		32.1644	30.4667
-0.320937	0.0656782		0.247098	0.25267		0.273812	0.442419
-0.0717218	-0.197295		-0.104809	0.00059241		-0.475032	0.161212
0.356333	0.00862357		0.335028	0.236189		0.334152	0.700108
-0.0121085	-0.0409977		0.159106	0.163151		0.0443108	0.43458
1.28721	0.984618		0.86827	0.864923		0.852341	0.758328
1.083	1.18149		1.10813	1.03006		1.43231	0.92153
0.804955	1.02434		0.816931	0.874861		0.817427	0.634286
1.05839	1.06348		0.93111	0.92328		1.03403	0.771382
actin			actin			actin
CK	WHEAT-Plea		CK	WHEAT-Plea		CK	WHEAT-Plea
32.075	30.475		32.0779	30.3434		31.4796	31.2661
32.2653	30.6653		32.4396	30.8815		31.7043	31.6508
31.9062	30.8062		32.4463	31.4138		31.8689	31.8251
lea			lea			lea
CK	WHEAT-Plea		CK	WHEAT-Plea		CK	WHEAT-Plea
32.3711	31.4459		31.5151	31.6201		31.7229	31.79
31.8459	31.5767		31.5813	31.8103		31.9832	32.3547
31.9767	31.9711		31.7959	32.9313		32.1604	33.5654
0.296131	0.97092		-0.562783	1.27668		0.243247	0.523948
-0.419404	0.911363		-0.858276	0.928831		0.278967	0.703841
0.0704532	1.1649		-0.650452	1.51749		0.291519	1.74026
-0.0176064	1.01573		-0.690503	1.241		0.271244	0.98935
0.839256	0.52573		1.52214	0.425324		0.870591	0.716663
1.37814	0.547887		1.86812	0.541294		0.849301	0.632647
0.981365	0.459589		1.6175	0.359939		0.841943	0.308438
1.06625	0.511069		1.66925	0.442186		0.853945	0.552583

## Sheet: aco
actin			actin			actin
CK	WHEAT-18Paco		CK	WHEAT-18Paco		CK	WHEAT-18Paco
32.1958	29.7495		31.7749	30.0912		31.7103	29.8963
32.2235	29.8145		32.1883	30.1065		32.3238	30.0341
32.3366	29.6308		32.3573	30.1178		32.4928	30.2217
aco			aco			aco
CK	WHEAT-18Paco		CK	WHEAT-18Paco		CK	WHEAT-18Paco
32.2915	32.5976		31.8011	31.5547		31.6365	33.4519
32.3027	32.7514		32.1588	31.6731		32.1942	33.5867
32.2915	32.8828		32.2844	31.9415		32.4198	33.6225
0.0957537	2.84808		0.0262076	1.46352		-0.0737924	3.55563
0.0792657	2.93697		-0.0295699	1.56653		-0.12957	3.5526
-0.0450768	3.25193		-0.0729595	1.82366		-0.0729595	3.40072
0.0433142	3.01233		-0.0254406	1.6179		-0.0921072	3.50299
0.964304	0.143113		1.01193	0.37366		1.08456	0.0876371
0.975388	0.134562		1.05182	0.347911		1.12731	0.0878211
1.06318	0.108171		1.08393	0.291113		1.08393	0.0975706
1.00096	0.128615		1.04923	0.337561		1.0986	0.0910096
actin			actin			actin
CK	WHEAT-18aco		CK	WHEAT-18aco		CK	WHEAT-18aco
31.4927	29.839		33.1033	29.4779		31.5147	29.5044
31.5171	29.8835		33.183	29.5136		31.9585	30.083
31.5235	29.9062		33.7074	29.7678		32.3002	30.152
aco			aco			aco
CK	WHEAT-18aco		CK	WHEAT-18aco		CK	WHEAT-18aco
31.4749	30.081		33.2124	29.4482		31.8748	29.9055
31.4912	30.2168		33.2607	29.5642		31.8544	30.1826
31.6501	30.2358		33.696	29.9983		32.1076	30.215
-0.0178095	0.241958		0.109139	-0.0297058		0.360178	0.401093
-0.0258982	0.333221		0.0777299	0.0505886		-0.104035	0.0995528
0.126627	0.32963		-0.0114273	0.230594		-0.192627	0.062945
0.0276398	0.301603		0.0584804	0.0838257		0.021172	0.187864
1.04328	0.87137		0.955399	1.05192		0.802813	0.780365
1.04914	0.817955		0.976427	0.99497		1.10753	0.961768
0.943888	0.819993		1.03867	0.87826		1.17767	0.986485
1.0121	0.836439		0.990166	0.975049		1.02934	0.909539
actin			actin			actin
CK	WHEAT-56paco		CK	WHEAT-56paco		CK	WHEAT-56paco
31.4927	33.665		32.4316	33.5958		31.5738	33.6064
31.5171	33.8936		32.7843	33.7029		31.8518	33.7001
31.5235	33.9931		32.8975	33.7318		32.1695	34.2436
aco			aco			aco
CK	WHEAT-56paco		CK	WHEAT-56paco		CK	WHEAT-56paco
31.4749	34.7146		32.3444	34.9193		31.5783	34.7425
31.4912	35.5544		32.8967	35.0158		31.8739	34.8262
31.6501	35.8398		32.9087	35.1464		32.2032	35.1265
-0.0178095	1.04964		-0.0871073	1.32346		0.00455755	1.13611
-0.0258982	1.66078		0.112394	1.31291		0.0221087	1.12611
0.126627	1.84673		0.0111976	1.41462		0.0336901	0.882864
0.0276398	1.51905		0.0121616	1.35033		0.0201188	1.04836
1.04328	0.497813		1.09461	0.411754		1.02723	0.468851
1.04914	0.325907		0.953246	0.414777		1.01481	0.472113
0.943888	0.286495		1.02251	0.386541		1.00669	0.558818
1.0121	0.370071		1.02346	0.404357		1.01624	0.499927
actin			actin			actin
CK	WHEAT-56aco		CK	WHEAT-56aco		CK	WHEAT-56aco
32.2269	32.4299		31.5183	31.3763		31.0241	31.1907
32.3101	32.5303		32.0158	31.4791		31.7817	31.7477
32.5107	33.0162		32.4939	31.7627		31.8303	31.8606
aco			aco			aco
CK	WHEAT-56aco		CK	WHEAT-56aco		CK	WHEAT-56aco
31.9059	32.6155		31.7654	31.2776		31.2979	31.3381
32.2384	32.8501		31.911	31.4171		31.3067	31.536
32.8671	32.9255		32.8289	31.4936		32.1644	31.749
-0.320937	0.185619		0.247098	-0.0987421		0.273812	0.147397
-0.0717218	0.319859		-0.104809	-0.0620036		-0.475032	-0.211655
0.356333	-0.090702		0.335028	-0.269144		0.334152	-0.111624
-0.0121085	0.138259		0.159106	-0.143296		0.0443108	-0.058627
1.28721	0.90607		0.86827	1.10348		0.852341	0.930396
1.083	0.825566		1.10813	1.07573		1.43231	1.19331
0.804955	1.09734		0.816931	1.24182		0.817427	1.11337
1.05839	0.942994		0.93111	1.14034		1.03403	1.07903
actin			actin			actin
CK	WHEAT-paco		CK	WHEAT-paco		CK	WHEAT-paco
32.075	29.525		32.0779	29.5396		31.4796	29.5742
32.2653	29.6825		32.4396	29.7785		31.7043	29.5808
31.9062	29.548		32.4463	29.7344		31.8689	29.9108
aco			aco			aco
CK	WHEAT-paco		CK	WHEAT-paco		CK	WHEAT-paco
32.3711	30.1177		31.5151	29.8241		31.7229	30.082
31.8459	30.3616		31.5813	30.0317		31.9832	30.3139
31.9767	30.5326		31.7959	30.0655		32.1604	30.9516
0.296131	0.592743		-0.562783	0.284455		0.243247	0.50785
-0.419404	0.679128		-0.858276	0.253208		0.278967	0.733071
0.0704532	0.98467		-0.650452	0.331126		0.291519	1.04083
-0.0176064	0.75218		-0.690503	0.289596		0.271244	0.760584
0.839256	0.68329		1.52214	0.846076		0.870591	0.724704
1.37814	0.643578		1.86812	0.864601		0.849301	0.619958
0.981365	0.520743		1.6175	0.819144		0.841943	0.500862
1.06625	0.61587		1.66925	0.843274		0.853945	0.615175

## Sheet: dhn
actin			actin			actin
CK	WHEAT-18Pdhn		CK	WHEAT-18Pdhn		CK	WHEAT-18Pdhn
32.1958	33.128		31.7749	33.7674		31.7103	32.8972
32.2235	33.4306		32.1883	33.8928		32.3238	33.0839
32.3366	33.8855		32.3573	33.9447		32.4928	33.4269
dhn			dhn			dhn
CK	WHEAT-18Pdhn		CK	WHEAT-18Pdhn		CK	WHEAT-18Pdhn
32.2915	35.8814		31.8011	35.1467		31.6365	36.1769
32.3027	35.941		32.1588	35.4059		32.1942	36.3773
32.2915	36.195		32.2844	35.8351		32.4198	36.712
0.0957537	2.75335		0.0262076	1.37931		-0.0737924	3.27975
0.0792657	2.51033		-0.0295699	1.5131		-0.12957	3.29346
-0.0450768	2.30952		-0.0729595	1.89035		-0.0729595	3.28506
0.0433142	2.5244		-0.0254406	1.59425		-0.0921072	3.28609
0.964304	0.152826		1.01193	0.396118		1.08456	0.106105
0.975388	0.180865		1.05182	0.361035		1.12731	0.105101
1.06318	0.207875		1.08393	0.277963		1.08393	0.105715
1.00096	0.180522		1.04923	0.345039		1.0986	0.105641
actin			actin			actin
CK	WHEAT-18dhn		CK	WHEAT-18dhn		CK	WHEAT-18dhn
31.3999	28.5927		33.1033	28.2342		31.5147	28.2642
32.3126	28.7785		33.183	28.2795		31.9585	28.8005
32.4541	29.0975		33.7074	28.3594		32.3002	28.8988
dhn			dhn			dhn
CK	WHEAT-18dhn		CK	WHEAT-18dhn		CK	WHEAT-18dhn
31.3938	28.782		33.2124	28.2007		31.8748	28.8238
32.1837	29.0139		33.2607	28.4862		31.8544	28.8899
32.2515	29.2516		33.696	28.6254		32.1076	29.3111
-0.00603535	0.189303		0.109139	-0.033558		0.360178	0.559627
-0.128807	0.235368		0.0777299	0.206748		-0.104035	0.0893389
-0.202635	0.154038		-0.0114273	0.265922		-0.192627	0.412311
-0.112493	0.192903		0.0584804	0.146371		0.021172	0.353759
1.0348	0.90376		0.955399	1.05473		0.802813	0.699156
1.12671	0.875359		0.976427	0.892897		1.10753	0.968602
1.18587	0.926124		1.03867	0.857015		1.17767	0.774321
1.1158	0.901747		0.990166	0.93488		1.02934	0.814026
actin			actin			actin
CK	WHEAT-56Pdhn		CK	WHEAT-56Pdhn		CK	WHEAT-56Pdhn
31.4927	31.8384		32.4316	32.7464		31.5738	32.0353
31.5171	31.8541		32.7843	32.8034		31.8518	32.4557
31.5235	31.9371		32.8975	32.8848		32.1695	32.5568
dhn			dhn			dhn
CK	WHEAT-56Pdhn		CK	WHEAT-56Pdhn		CK	WHEAT-56Pdhn
31.4749	33.8016		32.3444	34.3798		31.5783	33.0931
31.4912	34.1858		32.8967	34.4894		31.8739	33.5064
31.6501	34.5914		32.9087	34.4882		32.2032	33.9161
-0.0178095	1.96318		-0.0871073	1.63342		0.00455755	1.05784
-0.0258982	2.33165		0.112394	1.68607		0.0221087	1.05064
0.126627	2.65425		0.0111976	1.60338		0.0336901	1.35927
0.0276398	2.31636		0.0121616	1.64096		0.0201188	1.15592
1.04328	0.264279		1.09461	0.332147		1.02723	0.494991
1.04914	0.204712		0.953246	0.320243		1.01481	0.497467
0.943888	0.163692		1.02251	0.339137		1.00669	0.401659
1.0121	0.210895		1.02346	0.330509		1.01624	0.464706
actin			actin			actin
CK	WHEAT-56dhn		CK	WHEAT-56dhn		CK	WHEAT-56dhn
32.2269	31.3647		31.5183	31.4319		31.0241	31.3994
32.3101	31.4069		32.0158	31.7352		31.7817	31.4143
32.5107	31.6743		32.4939	31.9386		31.8303	31.8436
dhn			dhn			dhn
CK	WHEAT-56dhn		CK	WHEAT-56dhn		CK	WHEAT-56dhn
31.9059	31.998		31.7654	31.3665		31.2979	31.5368
32.2384	32.1181		31.911	31.6336		31.3067	31.7339
32.8671	31.6954		32.8289	31.888		32.1644	31.9337
-0.320937	0.633302		0.247098	-0.0654006		0.273812	0.137453
-0.0717218	0.711269		-0.104809	-0.101617		-0.475032	0.319587
0.356333	0.0211302		0.335028	-0.0506559		0.334152	0.0901293
-0.0121085	0.455234		0.159106	-0.0725578		0.0443108	0.18239
1.28721	0.664348		0.86827	1.07827		0.852341	0.936831
1.083	0.629398		1.10813	1.10568		1.43231	0.825721
0.804955	1.0155		0.816931	1.0673		0.817427	0.968071
1.05839	0.769747		0.93111	1.08375		1.03403	0.910208
actin			actin			actin
CK	WHEAT-Pdhn		CK	WHEAT-Pdhn		CK	WHEAT-Pdhn
32.075	30.4904		32.0779	30.8026		31.4796	30.1728
32.2653	30.5652		32.4396	30.8384		31.7043	30.398
31.9062	30.6712		32.4463	30.9227		31.8689	30.5245
dhn			dhn			dhn
CK	WHEAT-Pdhn		CK	WHEAT-Pdhn		CK	WHEAT-Pdhn
32.3711	31.4301		31.5151	31.6475		31.7229	30.9759
31.8459	31.5498		31.5813	31.7083		31.9832	30.9834
31.9767	30.9165		31.7959	31.748		32.1604	31.343
0.296131	0.939773		-0.562783	0.844909		0.243247	0.803102
-0.419404	0.984614		-0.858276	0.869875		0.278967	0.585443
0.0704532	0.245308		-0.650452	0.825288		0.291519	0.818455
-0.0176064	0.723232		-0.690503	0.846691		0.271244	0.735667
0.839256	0.537204		1.52214	0.573715		0.870591	0.590583
1.37814	0.520764		1.86812	0.563872		0.849301	0.686757
0.981365	0.869348		1.6175	0.581571		0.841943	0.584332
1.06625	0.642438		1.66925	0.573052		0.853945	0.620557

## Sheet: pr1
actin			actin			actin
CK	WHEAT-18Ppr1		CK	WHEAT-18Ppr1		CK	WHEAT-18Ppr1
32.1958	33.5911		31.7749	33.4975		31.7103	32.491
32.2235	33.7587		32.1883	33.7711		32.3238	32.8595
32.3366	33.8222		32.3573	33.9075		32.4928	32.9153
pr1			pr1			pr1
CK	WHEAT-18Ppr1		CK	WHEAT-18Ppr1		CK	WHEAT-18Ppr1
32.2915	35.0444		31.8011	35.1802		31.6365	34.0157
32.3027	35.1043		32.1588	35.3555		32.1942	34.2664
32.2915	35.2814		32.2844	35.7072		32.4198	34.3896
0.0957537	1.45329		0.0262076	1.68262		-0.0737924	1.5247
0.0792657	1.34555		-0.0295699	1.58446		-0.12957	1.40694
-0.0450768	1.45921		-0.0729595	1.79971		-0.0729595	1.47431
0.0433142	1.41935		-0.0254406	1.68893		-0.0921072	1.46865
0.964304	0.376319		1.01193	0.321011		1.08456	0.358144
0.975388	0.405498		1.05182	0.343613		1.12731	0.388604
1.06318	0.374776		1.08393	0.295986		1.08393	0.370876
1.00096	0.385531		1.04923	0.320204		1.0986	0.372541
actin			actin			actin
CK	WHEAT-18pr1		CK	WHEAT-18pr1		CK	WHEAT-18pr1
31.3999	32.4786		33.1033	32.8119		31.5147	32.1768
32.3126	32.6871		33.183	32.2019		31.9585	32.6451
32.4541	33.0681		33.7074	32.4766		32.3002	32.8303
pr1			pr1			pr1
CK	WHEAT-18pr1		CK	WHEAT-18pr1		CK	WHEAT-18pr1
31.3938	32.7391		33.2124	32.2728		31.8748	32.1799
32.1837	32.9961		33.2607	32.6156		31.8544	32.4746
32.2515	33.0398		33.696	32.8134		32.1076	32.5265
-0.00603535	0.260531		0.109139	-0.539076		0.360178	0.00308226
-0.128807	0.308949		0.0777299	0.413662		-0.104035	-0.170573
-0.202635	-0.0283234		-0.0114273	0.336816		-0.192627	-0.303807
-0.112493	0.180385		0.0584804	0.0704671		0.021172	-0.157099
1.0348	0.860224		0.955399	1.49733		0.802813	1.02828
1.12671	0.831833		0.976427	0.773596		1.10753	1.15981
1.18587	1.05091		1.03867	0.815919		1.17767	1.27202
1.1158	0.914322		0.990166	1.02895		1.02934	1.15337
actin			actin			actin
CK	WHEAT-56Ppr1		CK	WHEAT-56Ppr1		CK	WHEAT-56Ppr1
31.4927	30.6383		32.4316	33.7406		31.5738	32.8173
31.5171	30.9604		32.7843	33.8454		31.8518	32.8543
31.5235	31.1928		32.8975	33.9632		32.1695	32.9025
pr1			pr1			pr1
CK	WHEAT-56Ppr1		CK	WHEAT-56Ppr1		CK	WHEAT-56Ppr1
31.4749	31.7159		32.3444	34.8943		31.5783	33.3988
31.4912	31.9615		32.8967	34.9074		31.8739	33.4648
31.6501	32.5396		32.9087	35.3699		32.2032	33.4823
-0.0178095	1.07759		-0.0871073	1.15366		0.00455755	0.581461
-0.0258982	1.00112		0.112394	1.06208		0.0221087	0.61058
0.126627	1.34675		0.0111976	1.4067		0.0336901	0.579824
0.0276398	1.14182		0.0121616	1.20748		0.0201188	0.590622
1.04328	0.488261		1.09461	0.463185		1.02723	0.688655
1.04914	0.51484		0.953246	0.49354		1.01481	0.674895
0.943888	0.405159		1.02251	0.38867		1.00669	0.689437
1.0121	0.46942		1.02346	0.448465		1.01624	0.684329
actin			actin			actin
CK	WHEAT-56pr1		CK	WHEAT-56pr1		CK	WHEAT-56pr1
32.2269	33.775		31.5183	33.647		31.0241	33.2067
32.3101	33.7968		32.0158	33.6968		31.7817	33.3611
32.5107	33.8374		32.4939	33.7103		31.8303	33.7981
pr1			pr1			pr1
CK	WHEAT-56pr1		CK	WHEAT-56pr1		CK	WHEAT-56pr1
31.9059	33.8762		31.7654	33.6408		31.2979	33.5255
32.2384	33.9248		31.911	34.1968		31.3067	33.6873
32.8671	34.344		32.8289	34.2087		32.1644	34.1075
-0.320937	0.101143		0.247098	-0.00623056		0.273812	0.318811
-0.0717218	0.127992		-0.104809	0.499953		-0.475032	0.326115
0.356333	0.506643		0.335028	0.49837		0.334152	0.309349
-0.0121085	0.245259		0.159106	0.330698		0.0443108	0.318092
1.28721	0.960709		0.86827	1.03494		0.852341	0.826166
1.083	0.942995		1.10813	0.728682		1.43231	0.821994
0.804955	0.725311		0.816931	0.729482		0.817427	0.831602
1.05839	0.876338		0.93111	0.831034		1.03403	0.826587
actin			actin			actin
CK	WHEAT-Ppr1		CK	WHEAT-Ppr1		CK	WHEAT-Ppr1
32.075	31.6815		32.0779	33.171		31.4796	31.1454
32.2653	31.9182		32.4396	33.4283		31.7043	31.2334
31.9062	31.9919		32.4463	33.8785		31.8689	31.3023
pr1			pr1			pr1
CK	WHEAT-Ppr1		CK	WHEAT-Ppr1		CK	WHEAT-Ppr1
32.3711	31.7698		31.5151	33.84		31.7229	31.8494
31.8459	32.001		31.5813	34.0058		31.9832	32.2214
31.9767	32.0826		31.7959	34.1149		32.1604	32.5341
0.296131	0.088316		-0.562783	0.669045		0.243247	0.704015
-0.419404	0.0828443		-0.858276	0.577541		0.278967	0.988034
0.0704532	0.0906645		-0.650452	0.236442		0.291519	1.23181
-0.0176064	0.0872749		-0.690503	0.494343		0.271244	0.974619
0.839256	0.969289		1.52214	0.648091		0.870591	0.632571
1.37814	0.972972		1.86812	0.690529		0.849301	0.51953
0.981365	0.967712		1.6175	0.874707		0.841943	0.43876
1.06625	0.969991		1.66925	0.737776		0.853945	0.530287
