# Supplementary material for: Amelioration of drought effects in wheat and cucumber by the combined application of super absorbent polymer and potential biofertilizer
Source: PeerJ. 2019 Jan 9;7:e6073. doi: 10.7717/peerj.6073 (PMC6330032; doi:10.7717/peerj.6073)
Supplement: Data S1 [file peerj-07-6073-s001.zip › raw data/raw data-raw data-Proline concentration.xlsx]

## Sheet: standard curve of porline
		ug/2ml
0	0
1	0.053
2	0.099
3	0.149
4	0.196
5	0.252
6	0.298

## Sheet: PROLINE CONCENTRATION
	wheat	OD520	1		5*5*0.5-FOLD			cucumber	OD520	1		5*5*0.5-FOLD
18P	1	0.264	0.264	5.30645	66.3306	132.661	132.661	1	0.085	0.085	1.69758	21.2198	42.4395	42.4395
18P	1	0.21	0.21	4.21774	52.7218	105.444	105.444	1	0.098	0.098	1.95968	24.496	48.9919	48.9919
18P	1	0.233	0.233	4.68145	58.5181	117.036	117.036	1	0.147	0.147	2.94758	36.8448	73.6895	73.6895
56P	2	0.216	0.216	4.33871	54.2339	108.468	108.468	2	0.083	0.083	1.65726	20.7157	41.4315	41.4315
56P	2	0.198	0.198	3.97581	49.6976	99.3952	99.3952	2	0.128	0.128	2.56452	32.0565	64.1129	64.1129
56P	2	0.239	0.239	4.80242	60.0302	120.06	120.06	2	0.103	0.103	2.06048	25.756	51.5121	51.5121
P	3	0.298	0.298	5.99194	74.8992	149.798	149.798	3	0.118	0.118	2.3629	29.5363	59.0726	59.0726
P	3	0.273	0.273	5.4879	68.5988	137.198	137.198	3	0.137	0.137	2.74597	34.3246	68.6492	68.6492
P	3	0.217	0.217	4.35887	54.4859	108.972	108.972	3	0.186	0.186	3.73387	46.6734	93.3468	93.3468
18	4	0.411	0.411	8.27016	103.377	206.754	206.754	4	0.201	0.201	4.03629	50.4536	100.907	100.907
18	4	0.383	0.383	7.70565	96.3206	192.641	192.641	4	0.228	0.228	4.58065	57.2581	114.516	114.516
18	4	0.391	0.391	7.86694	98.3367	196.673	196.673	4	0.292	0.292	5.87097	73.3871	146.774	146.774
56	5	0.365	0.365	7.34274	91.7843	183.569	183.569	5	0.261	0.261	5.24597	65.5746	131.149	131.149
56	5	0.417	0.417	8.39113	104.889	209.778	209.778	5	0.233	0.233	4.68145	58.5181	117.036	117.036
56	5	0.46	0.46	9.25806	115.726	231.452	231.452	5	0.196	0.196	3.93548	49.1935	98.3871	98.3871
CK	6	0.436	0.436	8.77419	109.677	219.355	219.355	6	0.217	0.217	4.35887	54.4859	108.972	108.972
CK	6	0.395	0.395	7.94758	99.3448	198.69	198.69	6	0.224	0.224	4.5	56.25	112.5	112.5
CK	6	0.401	0.401	8.06855	100.857	201.714	201.714	6	0.288	0.288	5.79032	72.379	144.758	144.758
