# Supplementary material for: Amelioration of drought effects in wheat and cucumber by the combined application of super absorbent polymer and potential biofertilizer
Source: PeerJ. 2019 Jan 9;7:e6073. doi: 10.7717/peerj.6073 (PMC6330032; doi:10.7717/peerj.6073)
Supplement: Data S1 [file peerj-07-6073-s001.zip › raw data/raw data-seed germination rate.xlsx]

## Sheet: germination rate of cucumber 
VAULD OF GERMINATION	5D	6	7	8	9	10	11	12	13	14
none	0	0	0	0	0	0	0	3	5	13
none	0	0	0	0	0	0	0	6	7	14
none	0	0	0	0	0	0	0	4	7	16
PMA	0	0	0	0	0	13	13	14	24	33
PMA	0	0	0	0	0	17	20	27	38	41
PMA	0	0	0	0	0	10	19	24	32	44
18	0	0	0	0	0	0	6	8	10	17
18	0	0	0	0	0	0	3	11	11	20
18	0	0	0	0	0	3	7	7	15	21
56	0	0	0	0	0	0	4	4	16	23
56	0	0	0	0	0	0	6	7	13	19
56	0	0	0	0	0	0	3	11	12	19
PMA18	0	0	0	10	11	34	37	41	48	48
PMA18	0	0	0	9	9	21	36	39	45	52
PMA18	0	0	0	6	10	28	32	33	41	54
PMA56	0	0	0	6	12	25	29	46	52	57
PMA56	0	0	0	12	14	28	33	37	44	50
PMA56	0	0	0	7	13	20	36	42	53	61

## Sheet: germination rate of wheat
VAULD OF GERMINATION	5D	6	7	8	9	10	11	12	13	14
none	0	0	0	0	0	0	8	10	20	24
none	0	0	0	0	0	0	7	9	17	24
none	0	0	0	0	0	0	4	10	17	20
PMA	0	0	0	0	5	12	27	35	48	48
PMA	0	0	0	0	4	14	22	41	44	51
PMA	0	0	0	0	8	11	24	37	52	58
18	0	0	0	0	0	0	9	17	29	34
18	0	0	0	0	0	0	7	16	31	33
18	0	0	0	0	0	3	7	20	27	32
56	0	0	0	0	0	3	9	13	24	31
56	0	0	0	0	0	0	7	16	24	27
56	0	0	0	0	0	0	7	10	20	31
PMA18	0	0	10	13	20	44	50	54	65	68
PMA18	0	0	6	14	17	43	48	54	67	71
PMA18	0	0	10	17	24	51	54	61	71	71
PMA56	0	0	7	15	27	43	48	55	58	58
PMA56	0	0	10	20	23	49	54	57	62	63
PMA56	0	0	3	17	24	41	55	61	62	65

## Sheet: Sheet3
plant	treatments	The germination rate at different day播种后一定天数的出苗率（%）
		5 D	6 D	7 D	8 D	9 D	10 D	11 D	12 D	13 D	14 D
Wheat	CK	0	0	0	0	0	0	0	4.44±1.11	5.55±1.11	8.89±1.11
	PMA	0	0	0	0	0	12.22±2.22	17.77±2.22	21.11±4.00	30±3.85	38.89±2.94
	18	0	0	0	0	0	0	0	4.44±1.11	6.67±0	7.78±1.11
	56	0	0	0	0	0	0	1.11±1.11	4.44±1.11	5.56±1.11	11.11±1.11
	PMA+18	0	0	0	8.89±2.22	12.22±1.11	40±1.92	48.88±1.11	53.33±0	60±1.92	64.44±1.11
	PMA+56	0	0	0	8.89±1.11	12.22±2.22	33.33±3.85	44.44±1.11	51.11±2.94	63.33±1.92	66.67±1.92
cucumber	CK	0	0	0	0	0	0	4.44±1.11	7.78±1.11	11.11±2.22	13.33±0
	PMA	0	0	0	0	4.44±1.11	11.11±1.11	24.44±1.11	37.78±1.11	46.66±1.92	51.11±2.94
	18	0	0	0	0	0	1.11±	5.56±1.11	8.89±1.11	12.22±1.11	14.44±1.11
							1.11
	56	0	0	0	0	0	0	5.56±1.11	7.78±1.11	12.22±1.11	14.44±1.11
	PMA+18	0	0	8.89±1.11	14.4±1.11	20±1.11	45.56±2.22	50±1.92	55.56±2.22	66.66±1.92	68.89±1.11
	PMA+56	0	0	6.67±1.92	17.78±1.11	25.56±2.56	48.89±2.22	55.56±1.11	62.22±1.11	68.88±1.11	72.22±2.94
