# Supplementary material for: Amelioration of drought effects in wheat and cucumber by the combined application of super absorbent polymer and potential biofertilizer
Source: PeerJ. 2019 Jan 9;7:e6073. doi: 10.7717/peerj.6073 (PMC6330032; doi:10.7717/peerj.6073)
Supplement: Data S1 [file peerj-07-6073-s001.zip › raw data/raw data-Total soluble sugar concentration.xlsx]

## Sheet: standard curve of total soluble
0	0
20	0.087
40	0.159
60	0.257
80	0.332
100	0.418

## Sheet: total soluble sugar concentrati
	1g leaf
	wheat	OD620	ug	mg/g		cucumber	OD620	ug	mg/g
18P	1	0.251	59.75	5.975		1	0.127	30.2262	3.02262
18P	1	0.267	63.5595	6.35595		1	0.115	27.369	2.7369
18P	1	0.259	61.6548	6.16548		1	0.113	26.8929	2.68929
56P	2	0.274	65.2262	6.52262		2	0.115	27.369	2.7369
56P	2	0.291	69.2738	6.92738		2	0.101	24.0357	2.40357
56P	2	0.254	60.4643	6.04643		2	0.094	22.369	2.2369
P	3	0.317	75.4643	7.54643		3	0.137	32.6071	3.26071
P	3	0.301	71.6548	7.16548		3	0.146	34.75	3.475
P	3	0.295	70.2262	7.02262		3	0.134	31.8929	3.18929
18	4	0.338	80.4643	8.04643		4	0.158	37.6071	3.76071
18	4	0.343	81.6548	8.16548		4	0.164	39.0357	3.90357
18	4	0.329	78.3214	7.83214		4	0.185	44.0357	4.40357
56	5	0.351	83.5595	8.35595		5	0.173	41.1786	4.11786
56	5	0.335	79.75	7.975		5	0.166	39.5119	3.95119
56	5	0.322	76.6548	7.66548		5	0.16	38.0833	3.80833
CK	6	0.362	86.1786	8.61786		6	0.172	40.9405	4.09405
CK	6	0.331	78.7976	7.87976		6	0.171	40.7024	4.07024
CK	6	0.327	77.8452	7.78452		6	0.154	36.6548	3.66548
